# Supplementary material for: Conjoint Analysis of SMRT- and Illumina-Based RNA-Sequencing Data of Fenneropenaeus chinensis Provides Insight Into Sex-Biased Expression Genes Involved in Sexual Dimorphism
Source: Front Genet. 2019 Nov 15;10:1175. doi: 10.3389/fgene.2019.01175 (PMC6872642; doi:10.3389/fgene.2019.01175)
Supplement: Supplementary file 1 [file DataSheet_1.xlsx]

## Sheet: Table S1
Table S1 Alternative splicing event list
QueryName	SubjectName	QhspStart1	QhspEnd1	QhspStart2	QhspEnd2	ShspStart1	ShspEnd1	ShspStart2	ShspEnd2
transcript/1888 full_length_coverage=2;length=3582;num_subreads=35	gnl|BL_ORD_ID|5110 transcript/1247 full_length_coverage=840;length=3901;num_subreads=60	1	2417	2413	3581	1	2415	2729	3896
transcript/10506 full_length_coverage=2;length=1799;num_subreads=60	gnl|BL_ORD_ID|41 transcript/42 full_length_coverage=392;length=5924;num_subreads=60	1	1100	1097	1799	1	1100	5217	5919
transcript/1933 full_length_coverage=2;length=3553;num_subreads=53	gnl|BL_ORD_ID|6964 transcript/1496 full_length_coverage=6;length=3797;num_subreads=60	1514	3553	124	1513	1738	3777	213	1603
transcript/708 full_length_coverage=2;length=4624;num_subreads=31	gnl|BL_ORD_ID|517 transcript/617 full_length_coverage=5;length=4742;num_subreads=60	1428	4624	1	1428	1546	4742	2	1429
transcript/8254 full_length_coverage=2;length=2086;num_subreads=54	gnl|BL_ORD_ID|10160 transcript/6284 full_length_coverage=4;length=2261;num_subreads=23	1	1256	1252	2086	1	1266	1375	2231
transcript/9263 full_length_coverage=8;length=1964;num_subreads=60	gnl|BL_ORD_ID|10762 transcript/5443	370	1964	7	372	523	2122	3	370
transcript/2125 full_length_coverage=2;length=3469;num_subreads=20	gnl|BL_ORD_ID|7191 transcript/1818 full_length_coverage=2;length=3613;num_subreads=39	399	3469	89	398	544	3613	33	356
transcript/1200 full_length_coverage=8;length=4065;num_subreads=60	gnl|BL_ORD_ID|503 transcript/594 full_length_coverage=2;length=4802;num_subreads=21	1	3617	3617	4058	1	3620	4361	4802
transcript/12509 full_length_coverage=6;length=1526;num_subreads=60	gnl|BL_ORD_ID|2814 transcript/11090 full_length_coverage=19;length=1702;num_subreads=60	1	1403	1402	1526	1	1403	1568	1701
transcript/2333 full_length_coverage=6;length=3378;num_subreads=60	gnl|BL_ORD_ID|7364 transcript/2064 full_length_coverage=3;length=3502;num_subreads=55	2	3136	3134	3378	3	3137	3258	3502
transcript/1757 full_length_coverage=4;length=3645;num_subreads=50	gnl|BL_ORD_ID|4718 transcript/741 full_length_coverage=9;length=4549;num_subreads=60	1	2580	2575	3645	1	2579	3474	4544
transcript/1833 full_length_coverage=3;length=3610;num_subreads=21	gnl|BL_ORD_ID|6983 transcript/1521 full_length_coverage=2;length=3795;num_subreads=33	2	2038	2033	3609	1	2037	2220	3795
transcript/10053 full_length_coverage=2;length=1860;num_subreads=47	gnl|BL_ORD_ID|10597 transcript/7000 full_length_coverage=5;length=2135;num_subreads=25	277	1860	44	274	538	2128	52	285
transcript/10825 full_length_coverage=9;length=1759;num_subreads=60	gnl|BL_ORD_ID|9271 transcript/4873 full_length_coverage=3;length=2660;num_subreads=60	12	1279	1280	1758	619	1887	2180	2658
transcript/9675 full_length_coverage=7;length=1910;num_subreads=60	gnl|BL_ORD_ID|8196 transcript/3235 full_length_coverage=3;length=3058;num_subreads=35	1	1554	1552	1910	1	1551	1651	2009
transcript/10825 full_length_coverage=9;length=1759;num_subreads=60	gnl|BL_ORD_ID|9305 transcript/4925 full_length_coverage=3;length=2643;num_subreads=57	12	1279	1280	1726	593	1861	2151	2597
transcript/8932 full_length_coverage=10;length=2005;num_subreads=60	gnl|BL_ORD_ID|865 transcript/7743 full_length_coverage=7;length=2161;num_subreads=60	239	2004	4	240	396	2160	2	238
transcript/11556 full_length_coverage=2;length=1667;num_subreads=43	gnl|BL_ORD_ID|10121 transcript/6219 full_length_coverage=3;length=2400;num_subreads=60	221	1666	4	221	955	2399	2	216
transcript/10053 full_length_coverage=2;length=1860;num_subreads=47	gnl|BL_ORD_ID|10762 transcript/5443	277	1860	44	274	530	2118	47	278
transcript/190 full_length_coverage=2;length=5688;num_subreads=27	gnl|BL_ORD_ID|149 transcript/163 full_length_coverage=3;length=5794;num_subreads=47	1	2886	2885	5686	1	2871	2993	5789
transcript/10514 full_length_coverage=2;length=1792;num_subreads=22	gnl|BL_ORD_ID|10585 transcript/6984 full_length_coverage=2;length=2272;num_subreads=36	612	1792	77	615	1096	2272	154	691
transcript/255 full_length_coverage=5;length=5522;num_subreads=25	gnl|BL_ORD_ID|155 transcript/170 full_length_coverage=2;length=5812;num_subreads=15	284	5521	12	288	565	5811	2	278
transcript/7685 full_length_coverage=8;length=2168;num_subreads=60	gnl|BL_ORD_ID|10291 transcript/6498 full_length_coverage=2;length=2347;num_subreads=44	1	1333	1331	2168	1	1333	1510	2347
transcript/295 full_length_coverage=36;length=5369;num_subreads=60	gnl|BL_ORD_ID|150 transcript/164 full_length_coverage=4;length=5797;num_subreads=48	1	5079	5074	5367	1	5079	5502	5795
transcript/11274 full_length_coverage=2;length=1699;num_subreads=60	gnl|BL_ORD_ID|9138 transcript/4673 full_length_coverage=50;length=2600;num_subreads=60	218	1698	30	219	1117	2599	750	939
transcript/9478 full_length_coverage=2;length=1944;num_subreads=60	gnl|BL_ORD_ID|10597 transcript/7000 full_length_coverage=5;length=2135;num_subreads=25	304	1942	44	306	491	2130	52	316
transcript/11274 full_length_coverage=2;length=1699;num_subreads=60	gnl|BL_ORD_ID|9254 transcript/4851 full_length_coverage=2;length=2662;num_subreads=50	218	1698	30	219	1178	2661	811	1000
transcript/8652 full_length_coverage=3;length=2035;num_subreads=60	gnl|BL_ORD_ID|10183 transcript/6321 full_length_coverage=2;length=2385;num_subreads=26	141	2035	1	140	490	2385	1	140
transcript/1292 full_length_coverage=9;length=3970;num_subreads=60	gnl|BL_ORD_ID|4935 transcript/1015 full_length_coverage=5;length=4232;num_subreads=60	1	2128	2129	3970	1	2128	2390	4231
transcript/9844 full_length_coverage=2;length=1821;num_subreads=7	gnl|BL_ORD_ID|1428 transcript/8679 full_length_coverage=2;length=2029;num_subreads=15	677	1817	7	679	891	2027	5	675
transcript/12575 full_length_coverage=2;length=1522;num_subreads=60	gnl|BL_ORD_ID|940 transcript/7870 full_length_coverage=2;length=1956;num_subreads=60	97	1522	1	100	531	1956	276	375
transcript/7878 full_length_coverage=8;length=2140;num_subreads=60	gnl|BL_ORD_ID|9884 transcript/5836 full_length_coverage=29;length=2373;num_subreads=60	478	2140	9	476	709	2371	1	468
transcript/9434 full_length_coverage=29;length=1929;num_subreads=60	gnl|BL_ORD_ID|848 transcript/7717 full_length_coverage=2;length=2170;num_subreads=42	1	1213	1212	1929	1	1205	1453	2170
transcript/9843 full_length_coverage=3;length=1830;num_subreads=60	gnl|BL_ORD_ID|9814 transcript/5717 full_length_coverage=3;length=2478;num_subreads=60	1	1159	1160	1827	463	1613	1810	2476
transcript/1247 full_length_coverage=840;length=3901;num_subreads=60	gnl|BL_ORD_ID|4947 transcript/1030 full_length_coverage=21;length=4185;num_subreads=60	1	3159	3158	3896	1	3159	3447	4185
transcript/10825 full_length_coverage=9;length=1759;num_subreads=60	gnl|BL_ORD_ID|10180 transcript/6318 full_length_coverage=2;length=2376;num_subreads=49	12	1279	1280	1726	321	1589	1888	2334
transcript/8601 full_length_coverage=2;length=1965;num_subreads=60	gnl|BL_ORD_ID|10168 transcript/6297 full_length_coverage=2173;length=2124;num_subreads=60	1	1514	1511	1965	8	1524	1665	2119
transcript/10865 full_length_coverage=3;length=1761;num_subreads=60	gnl|BL_ORD_ID|2037 transcript/9737 full_length_coverage=2;length=1903;num_subreads=24	270	1760	48	270	407	1902	45	268
transcript/13309 full_length_coverage=3;length=1422;num_subreads=60	gnl|BL_ORD_ID|3019 transcript/11439 full_length_coverage=6;length=1671;num_subreads=15	1	1005	1003	1422	5	1011	1238	1670
transcript/9478 full_length_coverage=2;length=1944;num_subreads=60	gnl|BL_ORD_ID|1333 transcript/8529 full_length_coverage=8;length=2095;num_subreads=60	304	1942	44	306	461	2092	49	310
transcript/52 full_length_coverage=4;length=6643;num_subreads=46	gnl|BL_ORD_ID|28 transcript/28 full_length_coverage=2;length=7035;num_subreads=25	3136	6643	1	3139	3527	7035	1	3139
transcript/1888 full_length_coverage=2;length=3582;num_subreads=35	gnl|BL_ORD_ID|5245 transcript/1423 full_length_coverage=4;length=3872;num_subreads=30	1	2417	2413	3581	1	2389	2703	3870
transcript/1075 full_length_coverage=2;length=4185;num_subreads=26	gnl|BL_ORD_ID|266 transcript/296 full_length_coverage=3;length=5369;num_subreads=42	1678	4185	1	1678	1786	4295	2	1679
transcript/1974 full_length_coverage=2;length=3537;num_subreads=45	gnl|BL_ORD_ID|7140 transcript/1740 full_length_coverage=3;length=3664;num_subreads=49	160	3537	11	159	288	3664	3	151
transcript/9151 full_length_coverage=2;length=1979;num_subreads=49	gnl|BL_ORD_ID|9901 transcript/5863 full_length_coverage=6;length=2293;num_subreads=60	184	1979	1	189	498	2293	32	220
transcript/667 full_length_coverage=3;length=4684;num_subreads=34	gnl|BL_ORD_ID|512 transcript/610 full_length_coverage=3;length=4761;num_subreads=51	119	4573	1	121	304	4761	2	122
transcript/9463 full_length_coverage=2;length=1937;num_subreads=60	gnl|BL_ORD_ID|1141 transcript/8213 full_length_coverage=4;length=2097;num_subreads=60	173	1936	1	174	332	2095	1	174
transcript/10865 full_length_coverage=3;length=1761;num_subreads=60	gnl|BL_ORD_ID|1994 transcript/9662 full_length_coverage=2;length=1915;num_subreads=60	255	1761	48	259	406	1915	45	256
transcript/1471 full_length_coverage=2;length=3856;num_subreads=30	gnl|BL_ORD_ID|5064 transcript/1182 full_length_coverage=9;length=4063;num_subreads=60	1650	3856	1	1650	1844	4049	16	1670
transcript/9263 full_length_coverage=8;length=1964;num_subreads=60	gnl|BL_ORD_ID|10597 transcript/7000 full_length_coverage=5;length=2135;num_subreads=25	370	1962	6	372	531	2130	8	377
transcript/1233 full_length_coverage=5;length=4058;num_subreads=60	gnl|BL_ORD_ID|4930 transcript/1009 full_length_coverage=2;length=4207;num_subreads=31	21	3003	3001	4056	2	2985	3151	4206
transcript/193 full_length_coverage=3;length=5669;num_subreads=49	gnl|BL_ORD_ID|149 transcript/163 full_length_coverage=3;length=5794;num_subreads=47	1	2872	2871	5669	1	2871	2993	5791
transcript/13065 full_length_coverage=217;length=1273;num_subreads=60	gnl|BL_ORD_ID|3514 transcript/12355 full_length_coverage=4;length=1554;num_subreads=60	390	1270	6	390	671	1551	3	387
transcript/11152 full_length_coverage=4;length=1710;num_subreads=60	gnl|BL_ORD_ID|916 transcript/7824 full_length_coverage=2;length=2151;num_subreads=60	1	1089	1089	1709	1	1096	1531	2151
transcript/1933 full_length_coverage=2;length=3553;num_subreads=53	gnl|BL_ORD_ID|7095 transcript/1681 full_length_coverage=8;length=3708;num_subreads=60	1514	3553	1	1513	1648	3687	1	1513
transcript/8503 full_length_coverage=6;length=2059;num_subreads=60	gnl|BL_ORD_ID|9881 transcript/5830 full_length_coverage=2;length=2468;num_subreads=16	10	1122	1120	2058	2	1113	1529	2467
transcript/167 full_length_coverage=2;length=5787;num_subreads=28	gnl|BL_ORD_ID|77 transcript/79 full_length_coverage=2;length=6335;num_subreads=28	1020	5787	1	1021	1557	6335	1	1012
transcript/955 full_length_coverage=2;length=4398;num_subreads=7	gnl|BL_ORD_ID|531 transcript/638 full_length_coverage=3;length=4716;num_subreads=54	1967	4397	1	1968	2304	4714	1	1957
transcript/2451 full_length_coverage=2;length=3348;num_subreads=30	gnl|BL_ORD_ID|7393 transcript/2101 full_length_coverage=11;length=3489;num_subreads=60	1	2148	2148	3345	2	2149	2289	3486
transcript/2024 full_length_coverage=8;length=3521;num_subreads=60	gnl|BL_ORD_ID|171 transcript/187 full_length_coverage=2;length=5739;num_subreads=9	1444	3518	108	1448	3668	5739	2212	3555
transcript/625 full_length_coverage=3;length=4740;num_subreads=48	gnl|BL_ORD_ID|442 transcript/519 full_length_coverage=4;length=4915;num_subreads=51	101	4738	1	101	275	4914	1	101
transcript/2111 full_length_coverage=2;length=3480;num_subreads=34	gnl|BL_ORD_ID|7142 transcript/1742 full_length_coverage=3;length=3661;num_subreads=60	189	3478	1	188	369	3659	3	190
transcript/10922 full_length_coverage=27;length=1743;num_subreads=60	gnl|BL_ORD_ID|1312 transcript/8496 full_length_coverage=8;length=2028;num_subreads=60	1	1009	1007	1742	1	1009	1294	2028
transcript/11627 full_length_coverage=5;length=1663;num_subreads=60	gnl|BL_ORD_ID|10416 transcript/6701 full_length_coverage=10;length=2278;num_subreads=60	433	1663	49	432	1047	2277	3	386
transcript/10053 full_length_coverage=2;length=1860;num_subreads=47	gnl|BL_ORD_ID|1244 transcript/8385 full_length_coverage=14;length=2081;num_subreads=60	269	1860	44	274	486	2077	51	284
transcript/1557 full_length_coverage=2;length=3773;num_subreads=56	gnl|BL_ORD_ID|444 transcript/521 full_length_coverage=5;length=4907;num_subreads=34	148	3773	1	148	1278	4904	1	148
transcript/9302 full_length_coverage=7;length=1941;num_subreads=60	gnl|BL_ORD_ID|772 transcript/7585 full_length_coverage=19;length=2174;num_subreads=60	120	1941	1	124	352	2172	1	124
transcript/10053 full_length_coverage=2;length=1860;num_subreads=47	gnl|BL_ORD_ID|783 transcript/7603 full_length_coverage=6;length=2180;num_subreads=60	277	1860	43	274	589	2172	106	337
transcript/2230 full_length_coverage=14;length=3355;num_subreads=60	gnl|BL_ORD_ID|7202 transcript/1831 full_length_coverage=2;length=3629;num_subreads=12	102	2159	2157	3354	262	2321	2431	3628
transcript/10483 full_length_coverage=2;length=1819;num_subreads=7	gnl|BL_ORD_ID|1430 transcript/8682 full_length_coverage=12;length=1998;num_subreads=60	1	1206	1204	1818	3	1204	1342	1978
transcript/9779 full_length_coverage=35;length=1801;num_subreads=60	gnl|BL_ORD_ID|665 transcript/7395 full_length_coverage=2;length=2205;num_subreads=23	1	1691	1688	1799	1	1688	2093	2204
transcript/14861 full_length_coverage=2;length=1129;num_subreads=56	gnl|BL_ORD_ID|848 transcript/7717 full_length_coverage=2;length=2170;num_subreads=42	413	1129	8	414	1453	2169	805	1205
transcript/7427 full_length_coverage=8;length=2211;num_subreads=60	gnl|BL_ORD_ID|8457 transcript/3628 full_length_coverage=3;length=2946;num_subreads=60	1	1764	1764	2205	1	1764	2505	2946
transcript/959 full_length_coverage=3;length=4298;num_subreads=24	gnl|BL_ORD_ID|43 transcript/44 full_length_coverage=805;length=5925;num_subreads=60	1	3582	3580	4296	1	3582	5206	5922
transcript/13980 full_length_coverage=2;length=1300;num_subreads=45	gnl|BL_ORD_ID|3065 transcript/11528 full_length_coverage=2;length=1671;num_subreads=12	156	1298	3	155	518	1671	2	157
transcript/1301 full_length_coverage=2;length=3945;num_subreads=7	gnl|BL_ORD_ID|4947 transcript/1030 full_length_coverage=21;length=4185;num_subreads=60	1	3199	3198	3944	1	3159	3447	4185
transcript/13309 full_length_coverage=3;length=1422;num_subreads=60	gnl|BL_ORD_ID|3421 transcript/12175 full_length_coverage=5;length=1582;num_subreads=60	1	1005	1003	1422	2	1007	1162	1582
transcript/13309 full_length_coverage=3;length=1422;num_subreads=60	gnl|BL_ORD_ID|2525 transcript/10578 full_length_coverage=3;length=1666;num_subreads=26	1	1005	1003	1421	4	1015	1247	1666
transcript/2008 full_length_coverage=3;length=3531;num_subreads=24	gnl|BL_ORD_ID|7082 transcript/1664 full_length_coverage=3;length=3713;num_subreads=26	1	1934	1932	3531	1	1913	2109	3712
transcript/8254 full_length_coverage=2;length=2086;num_subreads=54	gnl|BL_ORD_ID|9246 transcript/4842 full_length_coverage=10;length=2519;num_subreads=60	1	1252	1252	2086	85	1477	1600	2519
transcript/8254 full_length_coverage=2;length=2086;num_subreads=54	gnl|BL_ORD_ID|10765 transcript/6464	1	1256	1252	2086	6	1263	1369	2203
transcript/2290 full_length_coverage=2;length=3431;num_subreads=10	gnl|BL_ORD_ID|7165 transcript/1778 full_length_coverage=4;length=3632;num_subreads=60	1620	3427	1	1620	1821	3625	1	1618
transcript/240 full_length_coverage=3;length=5528;num_subreads=40	gnl|BL_ORD_ID|43 transcript/44 full_length_coverage=805;length=5925;num_subreads=60	3	5013	5010	5526	2	4978	5413	5922
transcript/1856 full_length_coverage=3;length=3591;num_subreads=45	gnl|BL_ORD_ID|7080 transcript/1660 full_length_coverage=4;length=3762;num_subreads=33	158	2077	2076	3590	3	1923	2246	3761
transcript/11385 full_length_coverage=3;length=1683;num_subreads=37	gnl|BL_ORD_ID|9129 transcript/4660 full_length_coverage=2;length=2689;num_subreads=57	241	1683	3	246	1236	2681	2	247
transcript/11208 full_length_coverage=4;length=1716;num_subreads=60	gnl|BL_ORD_ID|2374 transcript/10311 full_length_coverage=2;length=1825;num_subreads=28	249	1716	6	248	358	1825	2	239
transcript/10825 full_length_coverage=9;length=1759;num_subreads=60	gnl|BL_ORD_ID|10225 transcript/6394 full_length_coverage=3;length=2369;num_subreads=31	12	1279	1280	1726	321	1589	1878	2324
transcript/1499 full_length_coverage=2;length=3800;num_subreads=11	gnl|BL_ORD_ID|4930 transcript/1009 full_length_coverage=2;length=4207;num_subreads=31	2	2997	2995	3800	10	2985	3151	3945
transcript/11274 full_length_coverage=2;length=1699;num_subreads=60	gnl|BL_ORD_ID|1184 transcript/8277 full_length_coverage=153;length=1879;num_subreads=60	218	1698	4	219	395	1876	2	217
transcript/11631 full_length_coverage=54;length=1654;num_subreads=60	gnl|BL_ORD_ID|2819 transcript/11104 full_length_coverage=2;length=1714;num_subreads=60	194	1653	59	193	254	1713	1	135
transcript/8254 full_length_coverage=2;length=2086;num_subreads=54	gnl|BL_ORD_ID|10630 transcript/7047 full_length_coverage=2;length=2261;num_subreads=9	1	1256	1252	2086	1	1275	1382	2230
transcript/7371 full_length_coverage=2;length=2224;num_subreads=60	gnl|BL_ORD_ID|9931 transcript/5916 full_length_coverage=5;length=2433;num_subreads=60	314	2224	47	317	522	2432	116	386
transcript/12124 full_length_coverage=3;length=1580;num_subreads=60	gnl|BL_ORD_ID|10605 transcript/7011 full_length_coverage=3;length=2185;num_subreads=60	154	1580	1	155	289	1715	1	155
transcript/2198 full_length_coverage=2;length=3461;num_subreads=15	gnl|BL_ORD_ID|4862 transcript/919 full_length_coverage=15;length=4281;num_subreads=60	1	3264	3264	3461	1	3264	4084	4281
transcript/9478 full_length_coverage=2;length=1944;num_subreads=60	gnl|BL_ORD_ID|783 transcript/7603 full_length_coverage=6;length=2180;num_subreads=60	304	1942	43	306	543	2174	106	368
transcript/9578 full_length_coverage=5;length=1920;num_subreads=60	gnl|BL_ORD_ID|9968 transcript/5966 full_length_coverage=21;length=2414;num_subreads=60	1	1269	1268	1916	1	1269	1762	2410
transcript/1292 full_length_coverage=9;length=3970;num_subreads=60	gnl|BL_ORD_ID|4869 transcript/927 full_length_coverage=5;length=4322;num_subreads=60	1	2128	2129	3970	1	2128	2258	4099
transcript/11479 full_length_coverage=2;length=1685;num_subreads=60	gnl|BL_ORD_ID|9386 transcript/5061 full_length_coverage=104;length=2575;num_subreads=60	1	1485	1482	1684	1	1485	2369	2570
transcript/9662 full_length_coverage=2;length=1915;num_subreads=60	gnl|BL_ORD_ID|783 transcript/7603 full_length_coverage=6;length=2180;num_subreads=60	254	1914	41	256	520	2176	103	318
transcript/14555 full_length_coverage=2;length=1188;num_subreads=60	gnl|BL_ORD_ID|3036 transcript/11466 full_length_coverage=3;length=1675;num_subreads=60	438	1188	57	443	926	1675	2	388
transcript/8508 full_length_coverage=19;length=1986;num_subreads=60	gnl|BL_ORD_ID|1096 transcript/8140 full_length_coverage=2;length=2109;num_subreads=60	107	1983	1	107	231	2108	1	107
transcript/11274 full_length_coverage=2;length=1699;num_subreads=60	gnl|BL_ORD_ID|1299 transcript/8473 full_length_coverage=2;length=2061;num_subreads=60	218	1692	41	219	583	2061	227	405
transcript/507 full_length_coverage=2;length=4926;num_subreads=29	gnl|BL_ORD_ID|41 transcript/42 full_length_coverage=392;length=5924;num_subreads=60	2	4599	4595	4926	1	4602	5588	5919
transcript/1888 full_length_coverage=2;length=3582;num_subreads=35	gnl|BL_ORD_ID|5153 transcript/1301 full_length_coverage=2;length=3945;num_subreads=7	1	2417	2413	3582	1	2451	2766	3945
transcript/9662 full_length_coverage=2;length=1915;num_subreads=60	gnl|BL_ORD_ID|1446 transcript/8702 full_length_coverage=5;length=2028;num_subreads=60	254	1914	45	256	368	2025	44	255
transcript/50 full_length_coverage=2;length=6697;num_subreads=19	gnl|BL_ORD_ID|36 transcript/37 full_length_coverage=4;length=6867;num_subreads=44	3215	6694	1	3214	3378	6865	1	3213
transcript/2116 full_length_coverage=13;length=3475;num_subreads=60	gnl|BL_ORD_ID|6968 transcript/1502 full_length_coverage=3;length=3810;num_subreads=38	2	2386	2385	3475	5	2389	2718	3809
transcript/10053 full_length_coverage=2;length=1860;num_subreads=47	gnl|BL_ORD_ID|1333 transcript/8529 full_length_coverage=8;length=2095;num_subreads=60	277	1860	44	274	507	2090	49	279
transcript/9662 full_length_coverage=2;length=1915;num_subreads=60	gnl|BL_ORD_ID|10168 transcript/6297 full_length_coverage=2173;length=2124;num_subreads=60	254	1914	45	256	467	2123	51	262
transcript/10832 full_length_coverage=3;length=1760;num_subreads=60	gnl|BL_ORD_ID|2019 transcript/9702 full_length_coverage=2;length=1915;num_subreads=60	158	1753	1	158	319	1915	38	195
transcript/947 full_length_coverage=2;length=4325;num_subreads=33	gnl|BL_ORD_ID|4751 transcript/782 full_length_coverage=4;length=4500;num_subreads=49	250	4262	1	249	488	4500	2	250
transcript/8236 full_length_coverage=28;length=1940;num_subreads=60	gnl|BL_ORD_ID|8929 transcript/4347 full_length_coverage=3;length=2778;num_subreads=50	10	1096	1093	1939	1	1102	1932	2778
transcript/441 full_length_coverage=3;length=5061;num_subreads=40	gnl|BL_ORD_ID|327 transcript/375 full_length_coverage=3;length=5170;num_subreads=31	1	3492	3487	5061	1	3492	3594	5170
transcript/11632 full_length_coverage=104;length=1633;num_subreads=60	gnl|BL_ORD_ID|2492 transcript/10521 full_length_coverage=2;length=1794;num_subreads=30	112	1630	1	111	276	1794	1	111
transcript/9995 full_length_coverage=3;length=1890;num_subreads=34	gnl|BL_ORD_ID|1718 transcript/9165 full_length_coverage=2;length=1999;num_subreads=25	437	1889	95	440	545	1999	63	409
transcript/12509 full_length_coverage=6;length=1526;num_subreads=60	gnl|BL_ORD_ID|2680 transcript/10861 full_length_coverage=2;length=1730;num_subreads=43	1	1403	1402	1526	1	1402	1597	1730
transcript/1463 full_length_coverage=19;length=3798;num_subreads=60	gnl|BL_ORD_ID|5162 transcript/1313 full_length_coverage=3;length=3969;num_subreads=37	337	3798	11	337	497	3958	2	328
transcript/2251 full_length_coverage=10;length=3403;num_subreads=60	gnl|BL_ORD_ID|6971 transcript/1505 full_length_coverage=2;length=3807;num_subreads=36	329	3399	115	329	736	3806	4	218
transcript/14740 full_length_coverage=6;length=1147;num_subreads=60	gnl|BL_ORD_ID|4429 transcript/14088 full_length_coverage=18;length=1269;num_subreads=60	188	1147	2	189	310	1268	7	194
transcript/2136 full_length_coverage=3;length=3464;num_subreads=57	gnl|BL_ORD_ID|5087 transcript/1211 full_length_coverage=6;length=4056;num_subreads=60	1049	3464	1	1049	1639	4054	1	1049
transcript/8415 full_length_coverage=3;length=2066;num_subreads=60	gnl|BL_ORD_ID|194 transcript/216 full_length_coverage=2;length=5586;num_subreads=30	698	2066	71	700	4215	5585	160	789
transcript/10053 full_length_coverage=2;length=1860;num_subreads=47	gnl|BL_ORD_ID|804 transcript/7639 full_length_coverage=3;length=2174;num_subreads=35	277	1860	42	274	588	2171	104	336
transcript/1673 full_length_coverage=2;length=3719;num_subreads=20	gnl|BL_ORD_ID|6946 transcript/1472 full_length_coverage=2;length=3844;num_subreads=24	1739	3716	1	1738	1865	3842	1	1738
transcript/2451 full_length_coverage=2;length=3348;num_subreads=30	gnl|BL_ORD_ID|123 transcript/130 full_length_coverage=2;length=5973;num_subreads=24	1	2147	2146	3347	2	2148	4772	5973
transcript/7696 full_length_coverage=3;length=2162;num_subreads=60	gnl|BL_ORD_ID|9814 transcript/5717 full_length_coverage=3;length=2478;num_subreads=60	1	1563	1558	2162	1	1563	1824	2428
transcript/14555 full_length_coverage=2;length=1188;num_subreads=60	gnl|BL_ORD_ID|3796 transcript/12913 full_length_coverage=16;length=1458;num_subreads=60	438	1188	57	443	701	1450	2	388
transcript/1171 full_length_coverage=2;length=4085;num_subreads=29	gnl|BL_ORD_ID|503 transcript/594 full_length_coverage=2;length=4802;num_subreads=21	1	3607	3607	4048	2	3620	4361	4802
transcript/464 full_length_coverage=8;length=4892;num_subreads=60	gnl|BL_ORD_ID|288 transcript/321 full_length_coverage=14;length=5297;num_subreads=60	252	4892	1	253	657	5297	1	253
transcript/7905 full_length_coverage=9;length=2135;num_subreads=60	gnl|BL_ORD_ID|47 transcript/48 full_length_coverage=2;length=6819;num_subreads=8	1	1165	1162	2135	1	1179	1471	2444
transcript/13309 full_length_coverage=3;length=1422;num_subreads=60	gnl|BL_ORD_ID|3280 transcript/11918 full_length_coverage=16;length=1625;num_subreads=60	1	1005	1003	1422	1	978	1205	1625
transcript/11753 full_length_coverage=2;length=1640;num_subreads=60	gnl|BL_ORD_ID|10583 transcript/6980 full_length_coverage=5;length=2272;num_subreads=60	198	1640	2	198	330	1772	22	218
transcript/13083 full_length_coverage=2;length=1451;num_subreads=29	gnl|BL_ORD_ID|3065 transcript/11528 full_length_coverage=2;length=1671;num_subreads=12	182	1450	3	178	391	1671	2	182
transcript/9844 full_length_coverage=2;length=1821;num_subreads=7	gnl|BL_ORD_ID|1089 transcript/8126 full_length_coverage=2;length=2107;num_subreads=52	486	1817	7	485	773	2104	6	484
transcript/13442 full_length_coverage=2;length=1384;num_subreads=19	gnl|BL_ORD_ID|2230 transcript/10067 full_length_coverage=45;length=1536;num_subreads=60	350	1383	4	349	500	1534	2	347
transcript/9263 full_length_coverage=8;length=1964;num_subreads=60	gnl|BL_ORD_ID|10168 transcript/6297 full_length_coverage=2173;length=2124;num_subreads=60	370	1962	50	372	529	2121	51	376
transcript/301 full_length_coverage=16;length=5348;num_subreads=60	gnl|BL_ORD_ID|150 transcript/164 full_length_coverage=4;length=5797;num_subreads=48	1	5058	5053	5346	1	5079	5502	5795
transcript/845 full_length_coverage=3;length=4362;num_subreads=14	gnl|BL_ORD_ID|556 transcript/673 full_length_coverage=6;length=4666;num_subreads=60	1	3132	3133	4362	1	3140	3438	4664
transcript/9662 full_length_coverage=2;length=1915;num_subreads=60	gnl|BL_ORD_ID|804 transcript/7639 full_length_coverage=3;length=2174;num_subreads=35	254	1911	45	256	519	2172	106	317
transcript/9609 full_length_coverage=10;length=1918;num_subreads=60	gnl|BL_ORD_ID|1013 transcript/7998 full_length_coverage=7;length=2093;num_subreads=60	1	1143	1142	1918	1	1143	1317	2093
transcript/507 full_length_coverage=2;length=4926;num_subreads=29	gnl|BL_ORD_ID|147 transcript/161 full_length_coverage=2;length=5817;num_subreads=17	3	4599	4595	4926	1	4603	5486	5817
transcript/751 full_length_coverage=11;length=4538;num_subreads=60	gnl|BL_ORD_ID|426 transcript/499 full_length_coverage=3;length=4953;num_subreads=42	23	4040	4040	4536	2	4019	4453	4949
transcript/10825 full_length_coverage=9;length=1759;num_subreads=60	gnl|BL_ORD_ID|10277 transcript/6476 full_length_coverage=4;length=2359;num_subreads=60	12	1279	1280	1758	321	1589	1879	2357
transcript/13341 full_length_coverage=2;length=1416;num_subreads=19	gnl|BL_ORD_ID|9019 transcript/4481 full_length_coverage=41;length=2711;num_subreads=60	298	1416	4	299	1584	2702	44	339
transcript/11274 full_length_coverage=2;length=1699;num_subreads=60	gnl|BL_ORD_ID|1974 transcript/9629 full_length_coverage=4;length=1914;num_subreads=60	218	1698	4	219	430	1913	1	216
transcript/9184 full_length_coverage=2;length=1995;num_subreads=43	gnl|BL_ORD_ID|953 transcript/7888 full_length_coverage=3;length=2154;num_subreads=33	1	1217	1216	1991	1	1203	1378	2151
transcript/944 full_length_coverage=2;length=4315;num_subreads=30	gnl|BL_ORD_ID|276 transcript/306 full_length_coverage=2;length=5367;num_subreads=27	1625	4315	1	1628	2672	5366	14	1640
transcript/1705 full_length_coverage=5;length=3678;num_subreads=60	gnl|BL_ORD_ID|7021 transcript/1573 full_length_coverage=3;length=3786;num_subreads=27	317	3676	17	320	430	3786	1	306
transcript/9263 full_length_coverage=8;length=1964;num_subreads=60	gnl|BL_ORD_ID|804 transcript/7639 full_length_coverage=3;length=2174;num_subreads=35	370	1961	50	372	581	2172	106	428
transcript/464 full_length_coverage=8;length=4892;num_subreads=60	gnl|BL_ORD_ID|325 transcript/373 full_length_coverage=10;length=5173;num_subreads=60	252	4892	2	257	515	5155	7	261
transcript/7535 full_length_coverage=32;length=2163;num_subreads=60	gnl|BL_ORD_ID|10717 transcript/7213 full_length_coverage=2;length=2232;num_subreads=49	238	2162	35	237	308	2232	2	204
transcript/1292 full_length_coverage=9;length=3970;num_subreads=60	gnl|BL_ORD_ID|4813 transcript/857 full_length_coverage=10;length=4314;num_subreads=60	1	2128	2129	3970	1	2128	2471	4313
transcript/1423 full_length_coverage=4;length=3872;num_subreads=30	gnl|BL_ORD_ID|4947 transcript/1030 full_length_coverage=21;length=4185;num_subreads=60	1	3133	3132	3870	1	3159	3447	4185
transcript/13290 full_length_coverage=22;length=1409;num_subreads=60	gnl|BL_ORD_ID|1690 transcript/9122 full_length_coverage=12;length=1985;num_subreads=60	119	1409	1	120	694	1985	6	125
transcript/11451 full_length_coverage=3;length=1693;num_subreads=60	gnl|BL_ORD_ID|2321 transcript/10220 full_length_coverage=8;length=1839;num_subreads=60	117	1692	11	118	263	1838	2	109
transcript/9263 full_length_coverage=8;length=1964;num_subreads=60	gnl|BL_ORD_ID|783 transcript/7603 full_length_coverage=6;length=2180;num_subreads=60	370	1962	46	372	582	2174	103	429
transcript/9411 full_length_coverage=10;length=1773;num_subreads=60	gnl|BL_ORD_ID|1372 transcript/8587 full_length_coverage=2;length=2061;num_subreads=25	255	1771	29	255	544	2059	1	227
transcript/1888 full_length_coverage=2;length=3582;num_subreads=35	gnl|BL_ORD_ID|7000 transcript/1543 full_length_coverage=2;length=3837;num_subreads=9	1	2417	2413	3579	1	2402	2669	3835
transcript/2278 full_length_coverage=20;length=3405;num_subreads=60	gnl|BL_ORD_ID|7214 transcript/1848 full_length_coverage=2;length=3627;num_subreads=39	17	2724	2723	3405	1	2707	2945	3627
transcript/9592 full_length_coverage=2;length=1942;num_subreads=15	gnl|BL_ORD_ID|8220 transcript/3266 full_length_coverage=16;length=3048;num_subreads=60	1	1507	1502	1941	3	1508	2607	3046
transcript/9728 full_length_coverage=15;length=1827;num_subreads=60	gnl|BL_ORD_ID|1562 transcript/8916 full_length_coverage=4;length=2005;num_subreads=60	1	1548	1543	1827	1	1548	1721	2005
transcript/714 full_length_coverage=3;length=4591;num_subreads=25	gnl|BL_ORD_ID|43 transcript/44 full_length_coverage=805;length=5925;num_subreads=60	1	3561	3556	4589	1	3561	4889	5922
transcript/2143 full_length_coverage=2;length=3463;num_subreads=34	gnl|BL_ORD_ID|7232 transcript/1872 full_length_coverage=2;length=3593;num_subreads=54	3	3175	3174	3463	2	3174	3303	3593

## Sheet: Table S2
Table S2 SSR analysis results
#Gene_ID	SSR_nr	SSR_type	SSR	Size	SSR_Start	SSR_End
F01_transcript/3	1	p1	(T)10	10	4635	4644
F01_transcript/3	2	c	(AT)7gaatt(TA)6	31	5303	5333
F01_transcript/3	3	p1	(T)12	12	6625	6636
F01_transcript/4	1	p3	(ACA)6	18	90	107
F01_transcript/4	2	p1	(T)10	10	6899	6908
F01_transcript/4	3	p2	(AT)6	12	7195	7206
F01_transcript/5	1	p1	(A)16	16	5302	5317
F01_transcript/5	2	p1	(T)14	14	5840	5853
F01_transcript/5	3	p2	(TC)6	12	6215	6226
F01_transcript/5	4	p1	(T)13	13	6381	6393
F01_transcript/5	5	p2	(AT)6	12	6932	6943
F01_transcript/5	6	p2	(AT)7	14	7934	7947
F01_transcript/6	1	p3	(GAT)5	15	7285	7299
F01_transcript/7	1	p1	(A)10	10	7270	7279
F01_transcript/8	1	p3	(TAT)5	15	1840	1854
F01_transcript/8	2	p1	(T)11	11	4114	4124
F01_transcript/8	3	p1	(T)14	14	4718	4731
F01_transcript/8	4	p1	(A)10	10	7138	7147
F01_transcript/10	1	p1	(A)10	10	4965	4974
F01_transcript/10	2	p1	(T)16	16	5610	5625
F01_transcript/11	1	c	(AT)6tctaatgttcagctaacagatgcaacatgattagtttagtgaaactggaag(A)10tgttttatgttgtttgtttgtttttcgtttaggtttattcagttttgtgaattgaaagcacatggtaaagttgttgatttttttactgattgaa(AT)6	179	4936	5114
F01_transcript/11	2	c	(AC)6aagatgatattgatatgaatatacgaacgcatgtctgaagatctgtcagc(CA)6ctacaatgacgtttattatacctgactacccaagtacggac(A)11	126	5508	5633
F01_transcript/11	3	p1	(C)11	11	6113	6123
F01_transcript/11	4	p1	(A)14	14	7397	7410
F01_transcript/14	1	p1	(T)10	10	4960	4969
F01_transcript/14	2	p1	(A)14	14	5625	5638
F01_transcript/14	3	c	(T)10cccgcatgcatgtgaagtgcatacgcgtgcaa(AC)48	138	6970	7107
F01_transcript/15	1	p1	(T)10	10	3875	3884
F01_transcript/15	2	c*	(A)10taactttgtatcacgagaagaaaaggatgaataaatcctcttatgtttcccatttacaaaaatcaagtag(AT)6taaaaaatgt(A)11caaaaacaaaaataaaaac(A)10cagctgtgggaaaattgctaacttttgcagaatgctcttattttttttcttgctttttcctttttaaaagtaatatttattatg(ATT)5(T)13*	252	5940	6191
F01_transcript/15	3	p1	(T)20	20	6367	6386
F01_transcript/15	4	p2	(TA)7	14	6562	6575
F01_transcript/16	1	c	(T)12c(T)10	23	6850	6872
F01_transcript/16	2	p1	(T)20	20	7040	7059
F01_transcript/17	1	p1	(T)14	14	5995	6008
F01_transcript/18	1	p3	(CAG)7	21	5111	5131
F01_transcript/18	2	p2	(GA)7	14	5279	5292
F01_transcript/18	3	p2	(TG)7	14	6985	6998
F01_transcript/19	1	c	(TG)9agg(GA)6	33	6015	6047
F01_transcript/21	1	p1	(A)12	12	5501	5512
F01_transcript/21	2	p1	(A)17	17	6152	6168
F01_transcript/22	1	p3	(AGC)6	18	2680	2697
F01_transcript/22	2	p1	(T)15	15	3523	3537
F01_transcript/23	1	p1	(C)17	17	4755	4771
F01_transcript/23	2	p1	(A)10	10	5164	5173
F01_transcript/24	1	p1	(C)21	21	4703	4723
F01_transcript/27	1	p1	(T)11	11	6414	6424
F01_transcript/28	1	p1	(T)10	10	4135	4144
F01_transcript/29	1	p1	(T)10	10	5056	5065
F01_transcript/29	2	p2	(TC)6	12	6439	6450
F01_transcript/31	1	p1	(T)15	15	6429	6443
F01_transcript/31	2	p1	(A)10	10	6793	6802
F01_transcript/32	1	p3	(ATC)5	15	3236	3250
F01_transcript/32	2	p2	(AT)7	14	5964	5977
F01_transcript/33	1	p1	(T)15	15	6389	6403
F01_transcript/33	2	p1	(A)10	10	6754	6763
F01_transcript/34	1	p1	(T)10	10	5357	5366
F01_transcript/34	2	p1	(A)10	10	6169	6178
F01_transcript/34	3	p2	(TG)7	14	6465	6478
F01_transcript/34	4	p1	(T)10	10	6691	6700
F01_transcript/37	1	p2	(TA)8	16	4395	4410
F01_transcript/37	2	p3	(TTA)5	15	6027	6041
F01_transcript/37	3	c	(A)16cactatgttaaattcatcattcattttgaagttattgaattgattattgtttggtatatagttgctaacttttctgtagctgtgtaatga(T)10attattattta(T)15	142	6160	6301
F01_transcript/41	1	p1	(A)11	11	6019	6029
F01_transcript/41	2	p2	(TA)7	14	6305	6318
F01_transcript/43	1	c	(CA)7aa(TC)12catatatacagtag(TA)6	66	6559	6624
F01_transcript/45	1	p1	(T)10	10	3536	3545
F01_transcript/46	1	p1	(T)12	12	3850	3861
F01_transcript/48	1	p1	(T)16	16	3729	3744
F01_transcript/49	1	p3	(AAG)5	15	4816	4830
F01_transcript/49	2	p3	(GAG)7	21	5679	5699
F01_transcript/50	1	p2	(TA)8	16	4231	4246
F01_transcript/50	2	p3	(TTA)5	15	5860	5874
F01_transcript/50	3	c	(A)13cactatgttaaattcatcattcattttgaagttattgaattgattattgtttggtatatagttgctaacttttctgtagctgtgtaatga(T)10attattattta(T)15	139	5993	6131
F01_transcript/52	1	p1	(T)10	10	3743	3752
F01_transcript/53	1	p1	(T)11	11	3155	3165
F01_transcript/53	2	p1	(T)13	13	3803	3815
F01_transcript/58	1	p3	(TAT)12	36	4380	4415
F01_transcript/60	1	p1	(T)20	20	3612	3631
F01_transcript/60	2	p3	(ATT)5	15	5916	5930
F01_transcript/61	1	p3	(GTG)5	15	3488	3502
F01_transcript/64	1	c	(A)12taaaataaaaaagcaaaataaaaagagag(A)10	51	5158	5208
F01_transcript/64	2	c	(A)10ttattaatcctgttggtctaatgaggaagcatgaagtccagtatatatgg(A)10	70	5637	5706
F01_transcript/67	1	p3	(CTG)7	21	417	437
F01_transcript/67	2	p1	(T)21	21	1776	1796
F01_transcript/67	3	p1	(T)11	11	1974	1984
F01_transcript/67	4	p1	(T)11	11	3482	3492
F01_transcript/67	5	p4	(AAGA)6	24	3934	3957
F01_transcript/69	1	p3	(AGC)5	15	2981	2995
F01_transcript/69	2	p2	(TA)6	12	6099	6110
F01_transcript/70	1	c	(GA)7gtgagaaagagagaagtatttgcggtgcttctcttcgttatca(T)17	74	287	360
F01_transcript/70	2	p1	(T)10	10	5852	5861
F01_transcript/70	3	p2	(TG)6	12	6248	6259
F01_transcript/72	1	p1	(T)10	10	5324	5333
F01_transcript/73	1	p1	(T)10	10	4918	4927
F01_transcript/73	2	c*	(T)12(TTC)24*	82	6136	6217
F01_transcript/74	1	c	(GA)7gtgagaaagagagaagtatttgcggtgcttctcttcgttatca(T)14	71	287	357
F01_transcript/74	2	p1	(T)11	11	5816	5826
F01_transcript/74	3	p2	(TG)6	12	6214	6225
F01_transcript/75	1	p3	(AGG)5	15	204	218
F01_transcript/75	2	p3	(AGC)5	15	3766	3780
F01_transcript/76	1	p2	(TC)7	14	2864	2877
F01_transcript/76	2	p1	(A)10	10	4940	4949
F01_transcript/76	3	p1	(T)12	12	5884	5895
F01_transcript/77	1	p3	(CTT)5	15	2320	2334
F01_transcript/78	1	p1	(T)12	12	197	208
F01_transcript/78	2	p1	(T)10	10	4188	4197
F01_transcript/78	3	p1	(A)10	10	4811	4820
F01_transcript/78	4	p1	(A)12	12	5422	5433
F01_transcript/79	1	p2	(GA)7	14	117	130
F01_transcript/81	1	c	(T)10actttgtttactttcttttaaagagctgtatctatatattgtagctctgtggaacttcttatattt(A)11	87	3589	3675
F01_transcript/81	2	c	(CCT)6tctccatcttctcctccttcttcctccactttgctcctgtcacctggcattatcatta(T)10	86	4037	4122
F01_transcript/81	3	p1	(A)14	14	5082	5095
F01_transcript/81	4	p1	(T)13	13	5420	5432
F01_transcript/84	1	p2	(AC)12	24	5463	5486
F01_transcript/86	1	p3	(GAT)6	18	3831	3848
F01_transcript/90	1	p1	(A)12	12	3523	3534
F01_transcript/90	2	p1	(G)11	11	3674	3684
F01_transcript/93	1	p2	(TG)6	12	3775	3786
F01_transcript/93	2	p1	(A)10	10	4578	4587
F01_transcript/95	1	p1	(T)13	13	3973	3985
F01_transcript/96	1	p3	(GAT)7	21	4862	4882
F01_transcript/96	2	p2	(TA)6	12	5892	5903
F01_transcript/98	1	p3	(GCA)5	15	925	939
F01_transcript/98	2	p1	(A)10	10	2610	2619
F01_transcript/98	3	p1	(A)11	11	4846	4856
F01_transcript/98	4	p2	(AT)6	12	5009	5020
F01_transcript/98	5	p1	(T)15	15	5337	5351
F01_transcript/98	6	p2	(AT)7	14	5551	5564
F01_transcript/98	7	p1	(T)10	10	5996	6005
F01_transcript/99	1	p1	(A)10	10	3895	3904
F01_transcript/99	2	p1	(A)10	10	4090	4099
F01_transcript/101	1	p1	(A)14	14	4858	4871
F01_transcript/101	2	p2	(TA)6	12	5442	5453
F01_transcript/101	3	p1	(T)15	15	5614	5628
F01_transcript/101	4	p2	(AT)7	14	5789	5802
F01_transcript/102	1	p2	(CT)9	18	1824	1841
F01_transcript/102	2	p1	(A)10	10	2038	2047
F01_transcript/102	3	p3	(ATT)5	15	2295	2309
F01_transcript/102	4	p1	(T)12	12	5602	5613
F01_transcript/103	1	p4	(GTAT)5	20	4762	4781
F01_transcript/103	2	p1	(A)11	11	5421	5431
F01_transcript/105	1	c	(GAT)5gactatgatgacttcgacgatgatgatgactatgatgatgaaaacgacgatgatgatgatgacgataatgactacgatgaga(ATG)5	112	204	315
F01_transcript/105	2	p2	(GA)6	12	3443	3454
F01_transcript/106	1	p2	(GA)6	12	4654	4665
F01_transcript/106	2	c	(C)10ttt(TTA)6	31	4825	4855
F01_transcript/106	3	p1	(A)10	10	5248	5257
F01_transcript/106	4	p3	(TAC)8	24	5902	5925
F01_transcript/108	1	p3	(TGG)6	18	403	420
F01_transcript/108	2	p1	(T)14	14	2884	2897
F01_transcript/108	3	c	(T)15cgtagaagagtacatataatttgtagattccttacctccctctccc(T)12c(T)16	90	4330	4419
F01_transcript/108	4	p2	(AT)6	12	4811	4822
F01_transcript/108	5	p1	(A)19	19	6050	6068
F01_transcript/109	1	p1	(T)11	11	2069	2079
F01_transcript/109	2	p2	(AT)11	22	2832	2853
F01_transcript/109	3	p1	(A)12	12	4167	4178
F01_transcript/110	1	p1	(A)10	10	3908	3917
F01_transcript/110	2	p1	(T)11	11	5642	5652
F01_transcript/111	1	p2	(GT)6	12	3416	3427
F01_transcript/111	2	p1	(T)12	12	5182	5193
F01_transcript/111	3	p1	(A)10	10	5334	5343
F01_transcript/112	1	p3	(TGA)5	15	5146	5160
F01_transcript/114	1	p3	(AAT)8	24	127	150
F01_transcript/114	2	p3	(GGC)7	21	645	665
F01_transcript/115	1	p2	(CT)8	16	1824	1839
F01_transcript/115	2	p1	(A)11	11	2036	2046
F01_transcript/115	3	p3	(ATT)5	15	2293	2307
F01_transcript/115	4	p1	(T)13	13	5577	5589
F01_transcript/115	5	p1	(T)11	11	5850	5860
F01_transcript/116	1	p3	(GGA)5	15	770	784
F01_transcript/116	2	p1	(T)12	12	3169	3180
F01_transcript/116	3	p1	(A)10	10	3945	3954
F01_transcript/116	4	p1	(A)13	13	4956	4968
F01_transcript/118	1	p1	(T)10	10	4159	4168
F01_transcript/119	1	p1	(C)13	13	5459	5471
F01_transcript/122	1	p2	(TG)8	16	2431	2446
F01_transcript/122	2	p1	(A)12	12	3617	3628
F01_transcript/122	3	p2	(TA)6	12	3822	3833
F01_transcript/122	4	p1	(A)11	11	4579	4589
F01_transcript/122	5	p1	(T)10	10	5191	5200
F01_transcript/123	1	c	(CAA)5cagcaacaacaacaacagcaacaacaacagcaacaacaacagcaacacaa(CAG)14	107	2364	2470
F01_transcript/127	1	p1	(T)10	10	3	12
F01_transcript/128	1	p1	(T)13	13	3597	3609
F01_transcript/128	2	p1	(T)13	13	4360	4372
F01_transcript/128	3	p1	(A)10	10	4802	4811
F01_transcript/128	4	p3	(ATT)5	15	5447	5461
F01_transcript/128	5	p1	(T)10	10	5934	5943
F01_transcript/129	1	p3	(GAA)5	15	1022	1036
F01_transcript/129	2	p3	(AGG)5	15	2578	2592
F01_transcript/130	1	p1	(T)10	10	2407	2416
F01_transcript/131	1	p3	(TAA)9	27	2963	2989
F01_transcript/131	2	p1	(T)21	21	4289	4309
F01_transcript/131	3	p2	(AT)6	12	4411	4422
F01_transcript/131	4	p1	(T)10	10	5173	5182
F01_transcript/131	5	c	(A)10taac(A)10	24	5428	5451
F01_transcript/135	1	p2	(AT)6	12	4860	4871
F01_transcript/137	1	p3	(CAC)5	15	4075	4089
F01_transcript/141	1	p3	(GAG)7	21	2376	2396
F01_transcript/141	2	p1	(T)10	10	5479	5488
F01_transcript/141	3	p1	(A)10	10	5761	5770
F01_transcript/144	1	p1	(A)11	11	4545	4555
F01_transcript/144	2	p2	(TA)6	12	5457	5468
F01_transcript/145	1	p3	(CAA)5	15	438	452
F01_transcript/146	1	p1	(A)10	10	3943	3952
F01_transcript/146	2	p1	(T)11	11	5676	5686
F01_transcript/150	1	c	(GAT)5(GAC)8gatgattacagacacaaaaggaggcattacaggaagaaaagatatgacgac(GAT)5gacgacgacgacgaagacgatgatgacagatacaagaggagacgaggaggcaagcac(GAT)6	180	3054	3233
F01_transcript/150	2	p1	(C)11	11	3977	3987
F01_transcript/153	1	p1	(A)11	11	2302	2312
F01_transcript/153	2	p1	(T)12	12	5013	5024
F01_transcript/154	1	c	(T)14aagcagtg(T)10	32	209	240
F01_transcript/154	2	p1	(T)10	10	3449	3458
F01_transcript/154	3	p1	(T)12	12	3677	3688
F01_transcript/154	4	p1	(T)10	10	3997	4006
F01_transcript/159	1	c	(TTA)8(TCA)5ttattattatc(ACT)7	71	3254	3324
F01_transcript/159	2	p3	(ATG)5	15	3496	3510
F01_transcript/159	3	p1	(A)15	15	3670	3684
F01_transcript/159	4	p1	(A)10	10	5239	5248
F01_transcript/163	1	p1	(T)17	17	5302	5318
F01_transcript/164	1	p1	(T)11	11	5112	5122
F01_transcript/164	2	p3	(ATT)5	15	5420	5434
F01_transcript/165	1	c	(T)14attatttacttttatta(T)10	41	4887	4927
F01_transcript/167	1	p2	(GA)7	14	117	130
F01_transcript/168	1	p1	(A)16	16	1983	1998
F01_transcript/169	1	p2	(TC)7	14	1281	1294
F01_transcript/169	2	p1	(T)11	11	1907	1917
F01_transcript/169	3	p1	(A)11	11	2180	2190
F01_transcript/169	4	p1	(T)10	10	2518	2527
F01_transcript/169	5	p2	(TA)6	12	4055	4066
F01_transcript/169	6	c	(T)11ctc(T)15	29	4881	4909
F01_transcript/169	7	p1	(A)11	11	5292	5302
F01_transcript/170	1	p3	(CAG)8	24	2321	2344
F01_transcript/171	1	p3	(GAG)7	21	2436	2456
F01_transcript/171	2	p1	(T)12	12	5538	5549
F01_transcript/173	1	p1	(A)12	12	3469	3480
F01_transcript/173	2	p1	(T)12	12	5010	5021
F01_transcript/173	3	p2	(TA)6	12	5496	5507
F01_transcript/175	1	p3	(TTA)6	18	4948	4965
F01_transcript/177	1	p3	(GCT)5	15	132	146
F01_transcript/178	1	p2	(TG)46	92	2976	3067
F01_transcript/178	2	p2	(AT)10	20	5338	5357
F01_transcript/179	1	p1	(A)10	10	4561	4570
F01_transcript/180	1	p1	(T)12	12	5405	5416
F01_transcript/182	1	p3	(CTG)5	15	532	546
F01_transcript/183	1	p1	(A)11	11	3895	3905
F01_transcript/184	1	p2	(GA)7	14	116	129
F01_transcript/187	1	p1	(T)10	10	4419	4428
F01_transcript/189	1	p1	(A)15	15	4923	4937
F01_transcript/190	1	p1	(A)10	10	3758	3767
F01_transcript/190	2	p1	(T)21	21	5195	5215
F01_transcript/191	1	p2	(TC)6	12	2054	2065
F01_transcript/191	2	p1	(T)11	11	2839	2849
F01_transcript/191	3	p1	(T)15	15	3256	3270
F01_transcript/191	4	p1	(T)10	10	5089	5098
F01_transcript/191	5	p3	(ATT)5	15	5276	5290
F01_transcript/191	6	p1	(A)10	10	5512	5521
F01_transcript/192	1	p3	(GAT)5	15	2350	2364
F01_transcript/192	2	p1	(T)17	17	2617	2633
F01_transcript/192	3	p1	(T)13	13	4593	4605
F01_transcript/193	1	p1	(T)10	10	187	196
F01_transcript/193	2	p1	(T)17	17	5180	5196
F01_transcript/194	1	p1	(A)12	12	270	281
F01_transcript/196	1	c	(TTA)10taa(T)14	47	4813	4859
F01_transcript/197	1	p2	(TG)25	50	2967	3016
F01_transcript/197	2	p2	(AT)10	20	5288	5307
F01_transcript/198	1	p3	(CAC)5	15	2377	2391
F01_transcript/198	2	c	(A)16cattaatagatttgggagattttagcaggatctttcacattgtgaatacttgcccttgagccactctt(TG)7	98	4253	4350
F01_transcript/200	1	p1	(A)11	11	3701	3711
F01_transcript/200	2	p1	(A)10	10	5337	5346
F01_transcript/200	3	p1	(T)19	19	5486	5504
F01_transcript/201	1	p2	(AT)8	16	2760	2775
F01_transcript/201	2	p1	(T)10	10	5379	5388
F01_transcript/205	1	p2	(TA)6	12	2001	2012
F01_transcript/205	2	p1	(T)12	12	2396	2407
F01_transcript/205	3	p1	(A)10	10	5242	5251
F01_transcript/207	1	p1	(T)13	13	2690	2702
F01_transcript/207	2	p1	(T)11	11	3264	3274
F01_transcript/207	3	c	(AT)11acacac(AT)8	44	3438	3481
F01_transcript/207	4	p1	(T)12	12	5439	5450
F01_transcript/208	1	p3	(GCA)5	15	674	688
F01_transcript/208	2	p3	(TCG)5	15	979	993
F01_transcript/208	3	p1	(A)10	10	4406	4415
F01_transcript/210	1	p3	(CCA)6	18	1523	1540
F01_transcript/210	2	p1	(A)10	10	2131	2140
F01_transcript/210	3	p2	(AT)6	12	3507	3518
F01_transcript/210	4	p1	(A)10	10	4673	4682
F01_transcript/212	1	p1	(T)12	12	4235	4246
F01_transcript/212	2	p1	(T)12	12	4780	4791
F01_transcript/212	3	p2	(AC)6	12	5431	5442
F01_transcript/216	1	p1	(A)10	10	2043	2052
F01_transcript/216	2	c	(ATT)6atc(ATT)7	42	2663	2704
F01_transcript/216	3	p5	(TTTTA)5	25	5366	5390
F01_transcript/217	1	p3	(ACA)5	15	367	381
F01_transcript/217	2	p2	(AT)7	14	5072	5085
F01_transcript/218	1	p3	(CTC)5	15	82	96
F01_transcript/220	1	p1	(A)10	10	4326	4335
F01_transcript/221	1	p3	(ACA)5	15	362	376
F01_transcript/221	2	p1	(A)10	10	3446	3455
F01_transcript/221	3	p1	(A)10	10	4158	4167
F01_transcript/221	4	p2	(AT)6	12	5050	5061
F01_transcript/222	1	p3	(GCA)5	15	4980	4994
F01_transcript/223	1	p3	(GAC)5	15	2453	2467
F01_transcript/224	1	c	(TTA)9taa(T)16	46	4729	4774
F01_transcript/225	1	p3	(GGA)5	15	2989	3003
F01_transcript/226	1	p2	(TA)6	12	4309	4320
F01_transcript/230	1	p2	(GT)6	12	5489	5500
F01_transcript/231	1	p1	(T)15	15	4007	4021
F01_transcript/233	1	p1	(T)12	12	4387	4398
F01_transcript/235	1	p2	(AT)7	14	4058	4071
F01_transcript/235	2	c*	(T)17(TC)7*	30	4294	4323
F01_transcript/236	1	p3	(CAA)5	15	1898	1912
F01_transcript/236	2	p3	(GTG)6	18	3600	3617
F01_transcript/238	1	p3	(GCT)9	27	826	852
F01_transcript/239	1	p1	(T)11	11	2085	2095
F01_transcript/239	2	p1	(A)11	11	3041	3051
F01_transcript/241	1	p3	(ACA)5	15	362	376
F01_transcript/241	2	p2	(AT)7	14	5002	5015
F01_transcript/242	1	p3	(AAG)5	15	365	379
F01_transcript/242	2	p3	(ATT)5	15	4202	4216
F01_transcript/242	3	c	(C)10tcctccttatctttctcacacat(C)11	44	4439	4482
F01_transcript/242	4	p1	(T)10	10	5147	5156
F01_transcript/242	5	p1	(T)18	18	5287	5304
F01_transcript/243	1	p3	(GAT)5	15	1097	1111
F01_transcript/244	1	p2	(AT)10	20	3651	3670
F01_transcript/244	2	c*	(A)12(AAAT)5*	29	3861	3889
F01_transcript/244	3	p1	(A)12	12	4535	4546
F01_transcript/246	1	p1	(A)11	11	3074	3084
F01_transcript/246	2	c	(TC)38t(TC)18	113	3467	3579
F01_transcript/246	3	p1	(T)10	10	5142	5151
F01_transcript/248	1	p3	(GCA)5	15	674	688
F01_transcript/248	2	p3	(TCG)5	15	979	993
F01_transcript/248	3	p1	(A)11	11	4337	4347
F01_transcript/249	1	p2	(TA)7	14	4649	4662
F01_transcript/250	1	c	(TTA)5(T)10	25	2777	2801
F01_transcript/250	2	c	(TTA)5(T)13	28	3113	3140
F01_transcript/254	1	p2	(AT)7	14	2288	2301
F01_transcript/254	2	p2	(TA)6	12	4722	4733
F01_transcript/255	1	p3	(CAG)6	18	2039	2056
F01_transcript/256	1	c	(TCTTC)6ttttctcttctttttcttcttttctcttcttttctcttctcttctt(TTCTC)23ttcttttttctcttctcttctctccta(TCCTC)8	258	3730	3987
F01_transcript/259	1	p1	(A)13	13	2829	2841
F01_transcript/259	2	p1	(T)12	12	2951	2962
F01_transcript/260	1	p1	(T)10	10	3417	3426
F01_transcript/261	1	p3	(GAC)5	15	1811	1825
F01_transcript/261	2	p1	(A)13	13	2651	2663
F01_transcript/261	3	p3	(TTG)5	15	5077	5091
F01_transcript/261	4	p1	(A)12	12	5201	5212
F01_transcript/263	1	p1	(T)10	10	4819	4828
F01_transcript/264	1	c	(T)12cttc(T)12	28	4090	4117
F01_transcript/269	1	p1	(A)10	10	1150	1159
F01_transcript/270	1	p4	(TCTT)5	20	2135	2154
F01_transcript/270	2	p1	(T)16	16	3512	3527
F01_transcript/270	3	p1	(T)11	11	4016	4026
F01_transcript/272	1	p2	(GT)6	12	2294	2305
F01_transcript/275	1	p1	(T)12	12	278	289
F01_transcript/275	2	c*	(T)10(TTC)5*	23	4322	4344
F01_transcript/276	1	p1	(A)12	12	2280	2291
F01_transcript/276	2	p1	(T)10	10	3888	3897
F01_transcript/276	3	p1	(A)22	22	5016	5037
F01_transcript/277	1	p2	(GT)6	12	5092	5103
F01_transcript/278	1	p2	(GA)8	16	744	759
F01_transcript/278	2	p2	(TA)7	14	1314	1327
F01_transcript/278	3	p1	(T)12	12	2269	2280
F01_transcript/278	4	p1	(T)11	11	2877	2887
F01_transcript/278	5	p1	(C)14	14	3160	3173
F01_transcript/278	6	p1	(T)15	15	4118	4132
F01_transcript/279	1	p1	(T)16	16	4132	4147
F01_transcript/279	2	c*	(AT)7(T)14*	27	4523	4549
F01_transcript/279	3	p1	(T)13	13	4792	4804
F01_transcript/280	1	p3	(CCT)5	15	734	748
F01_transcript/280	2	p1	(A)13	13	4258	4270
F01_transcript/280	3	p1	(T)10	10	4452	4461
F01_transcript/281	1	p3	(AGG)7	21	1131	1151
F01_transcript/281	2	p1	(A)16	16	4180	4195
F01_transcript/283	1	p1	(A)10	10	2988	2997
F01_transcript/283	2	c	(TC)27ctctatctctctt(TC)18	103	3381	3483
F01_transcript/283	3	p1	(T)11	11	5048	5058
F01_transcript/284	1	p4	(TCTT)5	20	2185	2204
F01_transcript/284	2	p1	(T)16	16	3562	3577
F01_transcript/284	3	p1	(T)11	11	4066	4076
F01_transcript/285	1	p3	(CAG)7	21	1169	1189
F01_transcript/285	2	p1	(A)13	13	4964	4976
F01_transcript/286	1	p1	(A)11	11	3232	3242
F01_transcript/286	2	p1	(G)10	10	3382	3391
F01_transcript/288	1	c	(T)10c(T)11	22	4733	4754
F01_transcript/289	1	p1	(T)10	10	1119	1128
F01_transcript/289	2	c	(AG)15(TG)29tctg(TGTC)5	112	1975	2086
F01_transcript/289	3	p1	(T)10	10	4594	4603
F01_transcript/289	4	c	(A)10tgggttaataattagtacatttttaatattcagct(A)10	55	4973	5027
F01_transcript/289	5	p1	(C)12	12	5199	5210
F01_transcript/291	1	p3	(AGC)5	15	1256	1270
F01_transcript/291	2	p3	(CTC)7	21	3408	3428
F01_transcript/291	3	p3	(CAG)5	15	4471	4485
F01_transcript/293	1	p3	(ATT)5	15	3070	3084
F01_transcript/293	2	p2	(TA)7	14	4046	4059
F01_transcript/293	3	p1	(T)11	11	4239	4249
F01_transcript/294	1	p3	(GGT)6	18	344	361
F01_transcript/294	2	p2	(GT)8	16	4336	4351
F01_transcript/296	1	p2	(AT)6	12	4031	4042
F01_transcript/296	2	c	(A)12g(A)10	23	4300	4322
F01_transcript/297	1	p1	(A)14	14	5069	5082
F01_transcript/298	1	p1	(T)11	11	5224	5234
F01_transcript/299	1	p3	(CAG)7	21	1858	1878
F01_transcript/300	1	p3	(CAG)7	21	1167	1187
F01_transcript/300	2	p1	(A)15	15	4942	4956
F01_transcript/302	1	p3	(ATT)9	27	2636	2662
F01_transcript/302	2	p1	(T)10	10	4176	4185
F01_transcript/302	3	p1	(T)10	10	4755	4764
F01_transcript/302	4	p1	(T)29	29	4927	4955
F01_transcript/303	1	p1	(A)11	11	5396	5406
F01_transcript/304	1	p3	(CCT)5	15	734	748
F01_transcript/304	2	p1	(A)10	10	2260	2269
F01_transcript/304	3	p1	(A)12	12	4278	4289
F01_transcript/304	4	p1	(T)10	10	4471	4480
F01_transcript/305	1	p1	(T)10	10	1121	1130
F01_transcript/305	2	p1	(T)11	11	2383	2393
F01_transcript/305	3	p1	(A)23	23	4421	4443
F01_transcript/305	4	c	(A)12taataaattg(A)11	33	5043	5075
F01_transcript/306	1	p1	(T)14	14	1754	1767
F01_transcript/306	2	p3	(TTA)5	15	1974	1988
F01_transcript/306	3	p2	(AG)7	14	2980	2993
F01_transcript/306	4	p1	(T)24	24	4199	4222
F01_transcript/308	1	p1	(T)10	10	4091	4100
F01_transcript/309	1	p1	(A)18	18	76	93
F01_transcript/309	2	p3	(AGG)5	15	274	288
F01_transcript/309	3	p1	(T)15	15	4090	4104
F01_transcript/309	4	c*	(AT)7(T)14*	27	4481	4507
F01_transcript/309	5	p1	(T)12	12	4750	4761
F01_transcript/310	1	c	(T)11cttc(T)13	28	3950	3977
F01_transcript/314	1	p2	(TA)12	24	5143	5166
F01_transcript/315	1	p1	(T)10	10	4857	4866
F01_transcript/317	1	p1	(T)10	10	4055	4064
F01_transcript/318	1	p1	(C)13	13	1956	1968
F01_transcript/319	1	p1	(A)12	12	1886	1897
F01_transcript/319	2	p1	(T)15	15	2673	2687
F01_transcript/319	3	p1	(A)13	13	2854	2866
F01_transcript/319	4	p2	(TG)7	14	3543	3556
F01_transcript/319	5	p1	(T)10	10	4368	4377
F01_transcript/322	1	p1	(T)10	10	4898	4907
F01_transcript/325	1	p1	(T)10	10	4647	4656
F01_transcript/326	1	p1	(A)12	12	4661	4672
F01_transcript/326	2	p3	(GAA)5	15	5002	5016
F01_transcript/326	3	p2	(TA)7	14	5242	5255
F01_transcript/327	1	p1	(T)11	11	4658	4668
F01_transcript/328	1	p1	(T)10	10	5039	5048
F01_transcript/331	1	c	(T)12cttttttttaacagtttgcatagaattt(TA)8	56	1612	1667
F01_transcript/331	2	p2	(GA)7	14	1919	1932
F01_transcript/331	3	p2	(CA)50	100	2878	2977
F01_transcript/332	1	p3	(TAC)16	48	4357	4404
F01_transcript/333	1	p1	(A)10	10	152	161
F01_transcript/333	2	p2	(TC)8	16	4475	4490
F01_transcript/334	1	p2	(GT)6	12	2539	2550
F01_transcript/334	2	p1	(A)10	10	3282	3291
F01_transcript/334	3	p2	(TG)8	16	3850	3865
F01_transcript/335	1	p2	(GA)6	12	4710	4721
F01_transcript/335	2	c	(C)10tttt(TTA)6	32	4881	4912
F01_transcript/336	1	p1	(C)11	11	4045	4055
F01_transcript/336	2	p3	(ATA)5	15	4427	4441
F01_transcript/336	3	c	(TTA)6ttg(TGA)7	42	4902	4943
F01_transcript/338	1	p3	(CTG)6	18	2473	2490
F01_transcript/338	2	c	(A)12gcacaaaagggtaattttcatgattaaatcagtgacattggtggacacaaagaacaatcctagctcaattctgctgctgtaattatta(T)13	113	3577	3689
F01_transcript/338	3	p2	(TG)6	12	4275	4286
F01_transcript/339	1	p3	(CCG)5	15	785	799
F01_transcript/339	2	p1	(A)14	14	4599	4612
F01_transcript/339	3	p4	(AAAG)5	20	5015	5034
F01_transcript/340	1	c	(T)15atctctctc(T)11	35	4177	4211
F01_transcript/341	1	p1	(C)18	18	2504	2521
F01_transcript/341	2	p1	(T)11	11	4788	4798
F01_transcript/341	3	p1	(A)12	12	5094	5105
F01_transcript/342	1	p2	(AT)9	18	5098	5115
F01_transcript/345	1	p2	(AG)7	14	204	217
F01_transcript/345	2	p1	(A)15	15	5048	5062
F01_transcript/345	3	p1	(C)13	13	5273	5285
F01_transcript/348	1	p6	(CTCCAG)10	60	2753	2812
F01_transcript/351	1	p1	(T)13	13	4992	5004
F01_transcript/353	1	p2	(AT)6	12	1634	1645
F01_transcript/353	2	p1	(T)15	15	4873	4887
F01_transcript/355	1	p1	(A)11	11	3141	3151
F01_transcript/355	2	p1	(A)10	10	4568	4577
F01_transcript/356	1	c*	(TG)13(TGCG)9*agcgtgcgagcgtgcgtgcga(GCGT)8(GAGT)12(GATT)8(GAGT)15(GT)10*	271	2177	2447
F01_transcript/360	1	p1	(T)25	25	4396	4420
F01_transcript/362	1	p1	(T)10	10	3003	3012
F01_transcript/363	1	p1	(T)17	17	3964	3980
F01_transcript/364	1	p1	(A)14	14	3189	3202
F01_transcript/366	1	p1	(A)14	14	3213	3226
F01_transcript/369	1	p2	(TA)6	12	2988	2999
F01_transcript/369	2	p2	(AT)6	12	3387	3398
F01_transcript/370	1	p2	(AC)6	12	3489	3500
F01_transcript/371	1	p2	(AC)6	12	3470	3481
F01_transcript/371	2	p1	(A)10	10	4731	4740
F01_transcript/374	1	p2	(CA)7	14	2294	2307
F01_transcript/374	2	p2	(TA)6	12	2421	2432
F01_transcript/375	1	p3	(CAG)6	18	396	413
F01_transcript/375	2	p3	(ACA)6	18	1390	1407
F01_transcript/375	3	c	(T)15ctctttttttttctcttttttttcc(T)12	52	4332	4383
F01_transcript/375	4	p1	(A)10	10	4600	4609
F01_transcript/376	1	c	(T)18atactgaaaatggttccagcattattttttagaccaggactgtttgaagtatcataggtagttttgtagcaaactttttatttatttatttt(GTGC)6	134	2809	2942
F01_transcript/376	2	p4	(ATAA)5	20	3355	3374
F01_transcript/376	3	p1	(A)11	11	5113	5123
F01_transcript/378	1	p1	(T)10	10	248	257
F01_transcript/378	2	p1	(A)12	12	3030	3041
F01_transcript/378	3	c	(A)13gcatttaaataaagcaggagtatagaatataatcttttatcataatgtttgttttaccaga(T)10	84	4578	4661
F01_transcript/378	4	p2	(TA)8	16	4903	4918
F01_transcript/380	1	p2	(TA)6	12	2872	2883
F01_transcript/383	1	p1	(A)11	11	3146	3156
F01_transcript/384	1	p3	(CAA)12	36	3092	3127
F01_transcript/386	1	p1	(T)20	20	3422	3441
F01_transcript/386	2	p1	(T)15	15	3695	3709
F01_transcript/387	1	p2	(AG)6	12	315	326
F01_transcript/387	2	p3	(GCA)7	21	3641	3661
F01_transcript/388	1	p1	(T)10	10	2974	2983
F01_transcript/388	2	p1	(T)10	10	4818	4827
F01_transcript/389	1	p2	(TC)6	12	825	836
F01_transcript/389	2	p3	(CTA)5	15	2170	2184
F01_transcript/389	3	p1	(A)11	11	4876	4886
F01_transcript/390	1	p1	(T)14	14	3689	3702
F01_transcript/391	1	p1	(A)12	12	4169	4180
F01_transcript/391	2	p1	(T)10	10	4939	4948
F01_transcript/392	1	p1	(A)10	10	4419	4428
F01_transcript/392	2	p3	(GAA)5	15	4758	4772
F01_transcript/392	3	p2	(TA)7	14	4998	5011
F01_transcript/394	1	c*	(T)10(TG)7*	23	2974	2996
F01_transcript/394	2	p1	(T)13	13	3271	3283
F01_transcript/394	3	p1	(C)16	16	4954	4969
F01_transcript/395	1	p1	(T)12	12	3828	3839
F01_transcript/395	2	p1	(T)17	17	4834	4850
F01_transcript/396	1	p2	(AT)6	12	4560	4571
F01_transcript/398	1	p2	(GT)6	12	2878	2889
F01_transcript/399	1	p1	(T)15	15	4135	4149
F01_transcript/400	1	p3	(CTC)7	21	1352	1372
F01_transcript/400	2	p1	(T)11	11	4134	4144
F01_transcript/400	3	p1	(T)17	17	4758	4774
F01_transcript/401	1	p2	(TG)16	32	1926	1957
F01_transcript/401	2	p1	(A)11	11	4263	4273
F01_transcript/402	1	c	(CAG)6caacagcagcaacagcaacagcagcagcagcaacagcagcaa(CAG)31caacagcagcaa(CAG)5	180	697	876
F01_transcript/402	2	c	(CAA)8caccaacaacatcaacaacaacagcaa(CAT)5	66	1015	1080
F01_transcript/402	3	p3	(GCA)7	21	2839	2859
F01_transcript/404	1	c	(C)11tcaaaaaaaatatataaac(T)10	40	221	260
F01_transcript/404	2	p1	(A)11	11	2968	2978
F01_transcript/404	3	c	(A)14gcatttaaataaagcaggagtatagaatataatcttttatcataatgtttgttttaccaga(T)10	85	4514	4598
F01_transcript/404	4	p2	(TA)9	18	4840	4857
F01_transcript/406	1	p3	(ATC)7	21	3196	3216
F01_transcript/406	2	p1	(T)11	11	3932	3942
F01_transcript/408	1	p3	(GGA)5	15	3028	3042
F01_transcript/409	1	p2	(AT)9	18	4010	4027
F01_transcript/409	2	p1	(T)16	16	4208	4223
F01_transcript/410	1	p2	(TC)9	18	221	238
F01_transcript/410	2	p2	(AT)8	16	2332	2347
F01_transcript/410	3	p1	(A)14	14	3893	3906
F01_transcript/410	4	p1	(A)11	11	4418	4428
F01_transcript/410	5	p1	(A)14	14	4914	4927
F01_transcript/414	1	c	(T)10atgctgggtcatatcaatcat(TA)7	45	2705	2749
F01_transcript/414	2	c	(TA)7aaatttaagacgaaaaggagtagtctccatcatgatctccctccttcccaacgcttcccccaaagaaaatctgataaatatctatg(A)17	117	3123	3239
F01_transcript/415	1	c	(T)13cttttggctctgtaacgtc(T)23gaagagaaaggctttggtgcaatgttttttcctttttcgaaacatttggtccttgaaacggtgcaagagct(A)14	140	1375	1514
F01_transcript/415	2	c	(A)12gaaaatgaaaaaaagtaaagttatattgaagttcacatttataagagttcttagttctgacagaagctgattatgatgatgctcattggtgttttg(ATT)5	123	2406	2528
F01_transcript/415	3	p1	(A)10	10	3181	3190
F01_transcript/415	4	c	(TA)6aatatatatataa(T)10	35	4017	4051
F01_transcript/416	1	p1	(T)10	10	3313	3322
F01_transcript/416	2	c	(T)12cttc(T)12	28	3689	3716
F01_transcript/416	3	p1	(T)11	11	4612	4622
F01_transcript/417	1	p2	(TG)16	32	1926	1957
F01_transcript/417	2	p1	(A)11	11	4241	4251
F01_transcript/418	1	p6	(GAGAGT)10	60	193	252
F01_transcript/420	1	p1	(T)11	11	4824	4834
F01_transcript/422	1	p2	(TA)6	12	2900	2911
F01_transcript/425	1	p1	(A)13	13	3107	3119
F01_transcript/426	1	p3	(CCG)5	15	601	615
F01_transcript/426	2	p1	(A)14	14	4416	4429
F01_transcript/426	3	p4	(AAAG)5	20	4832	4851
F01_transcript/427	1	p2	(TG)9	18	175	192
F01_transcript/428	1	p1	(T)10	10	3236	3245
F01_transcript/428	2	p1	(T)11	11	3627	3637
F01_transcript/428	3	p1	(T)10	10	4533	4542
F01_transcript/429	1	c	(CACT)5(CA)6	32	322	353
F01_transcript/429	2	p3	(CAC)5	15	3064	3078
F01_transcript/430	1	p1	(T)12	12	1310	1321
F01_transcript/430	2	p1	(A)11	11	1438	1448
F01_transcript/430	3	c	(C)13(T)10ctttctttttttc(T)15	51	2271	2321
F01_transcript/430	4	c	(AT)8ttctc(T)11	32	2655	2686
F01_transcript/430	5	c	(A)10gatatcatttagaaatacaatcgttatttaaacatacttttacgacgaagcgtctttatgaatacaatagttaactcaagggagattataaatac(T)11	116	2968	3083
F01_transcript/430	6	p1	(A)13	13	4315	4327
F01_transcript/431	1	c	(CAG)9caacagcagcagcagcaacagcagcagcagcaacagcagcagcagcaa(CAG)18caacagcagcaacagcaagcaacagcag(CAA)6cagcaacaacaacagcaacaacaacagcaacaacaacagcaacaacaacagcaacaacaacaacaccaacaacaccaacaacaacagcagcaacaacag(CAA)9caccaacaacatcaacaacaacagcaa(CAT)5	343	697	1039
F01_transcript/431	2	p3	(GCA)7	21	2801	2821
F01_transcript/434	1	p3	(CAG)5	15	419	433
F01_transcript/434	2	p1	(T)11	11	4606	4616
F01_transcript/434	3	p1	(A)10	10	4921	4930
F01_transcript/435	1	p3	(CCG)5	15	415	429
F01_transcript/435	2	p1	(A)11	11	4713	4723
F01_transcript/436	1	c	(CACG)9(CA)31	98	4307	4404
F01_transcript/439	1	c	(GAG)8aagtgaatgagagggagacagaaagagagagagacagttt(GA)10	84	229	312
F01_transcript/439	2	p1	(T)10	10	2075	2084
F01_transcript/439	3	p2	(TG)9	18	3179	3196
F01_transcript/439	4	p3	(TTA)5	15	4521	4535
F01_transcript/441	1	p3	(CAG)6	18	396	413
F01_transcript/441	2	p3	(ACA)6	18	1390	1407
F01_transcript/441	3	c	(T)15ctctttttttttctcttttttttcc(T)12	52	4225	4276
F01_transcript/443	1	p1	(T)10	10	3274	3283
F01_transcript/443	2	p1	(T)12	12	3663	3674
F01_transcript/443	3	p1	(T)10	10	4570	4579
F01_transcript/445	1	p4	(TGTC)6	24	4256	4279
F01_transcript/445	2	p2	(AT)8	16	4944	4959
F01_transcript/446	1	p1	(A)12	12	4084	4095
F01_transcript/446	2	p1	(T)10	10	4854	4863
F01_transcript/448	1	p2	(TG)12	24	956	979
F01_transcript/448	2	p1	(A)15	15	1111	1125
F01_transcript/448	3	p1	(T)10	10	1666	1675
F01_transcript/448	4	p1	(T)12	12	2136	2147
F01_transcript/448	5	p1	(T)16	16	2997	3012
F01_transcript/448	6	c	(TA)6a(T)16	29	3786	3814
F01_transcript/448	7	p1	(T)24	24	4829	4852
F01_transcript/449	1	c	(T)12atacacaattaagattatacatttttgttatgtgacattatatcattaatgttgtc(ATT)5atc(ATT)6	104	2521	2624
F01_transcript/449	2	p2	(TC)6	12	2932	2943
F01_transcript/449	3	p1	(T)11	11	3328	3338
F01_transcript/449	4	p2	(TA)7	14	4991	5004
F01_transcript/450	1	c*	(T)10(TTTC)8*	39	4152	4190
F01_transcript/450	2	c	(TTA)12tc(ATT)5	53	4648	4700
F01_transcript/450	3	p1	(T)10	10	5022	5031
F01_transcript/451	1	p3	(ATT)8	24	2256	2279
F01_transcript/451	2	p1	(T)13	13	3407	3419
F01_transcript/451	3	p1	(T)15	15	4918	4932
F01_transcript/452	1	c	(ACC)6ccaggccacctccatcaccagcaccactatcaccacccca(ACC)5	73	475	547
F01_transcript/453	1	p1	(A)10	10	1524	1533
F01_transcript/456	1	p3	(ATC)7	21	3094	3114
F01_transcript/456	2	p1	(T)11	11	3830	3840
F01_transcript/456	3	p1	(C)10	10	4726	4735
F01_transcript/457	1	c*	(T)10(TC)15*	39	3937	3975
F01_transcript/457	2	p1	(T)11	11	4428	4438
F01_transcript/459	1	p3	(CCT)5	15	3050	3064
F01_transcript/461	1	c	(CTCC)8ctctctccctccttccctccctccctccctccttctctccctccctccctctctctctccctccttccctccctccctctct(CTCC)6ttccctccctccctcccctccctctct(CTCC)22ctctctcc(CT)6	273	3054	3326
F01_transcript/463	1	c*	(TG)25(TGAG)12*(CGAG)5tgggtgg(GTGA)11gagagacagac(ACAG)12	226	3551	3776
F01_transcript/463	2	c*	(A)11(AT)8*	26	4943	4968
F01_transcript/467	1	p1	(A)10	10	3121	3130
F01_transcript/469	1	p1	(A)15	15	5004	5018
F01_transcript/471	1	p2	(AT)6	12	4605	4616
F01_transcript/472	1	p3	(CAA)6	18	358	375
F01_transcript/472	2	p3	(CCT)6	18	1367	1384
F01_transcript/472	3	p3	(TTC)6	18	3009	3026
F01_transcript/473	1	c	(AG)12ggat(AG)6	40	118	157
F01_transcript/473	2	c	(A)10gtgctttcggtctcccgcgcag(A)10	42	403	444
F01_transcript/473	3	p1	(A)14	14	3115	3128
F01_transcript/473	4	c	(C)12tcccaggtcaatttcaaaagctatcaggaatcacaaatatcaacgtaaaactaacaatggagtcccatgttagctataagagtaaaactaagtca(T)16	123	4232	4354
F01_transcript/475	1	c	(GAA)5gaggaagaa(GAT)7	45	306	350
F01_transcript/475	2	p1	(T)21	21	4195	4215
F01_transcript/475	3	p4	(TCAC)8	32	4371	4402
F01_transcript/477	1	c	(CAG)6caacagcagcaacagcagcaacagcaa(CAG)5caacagcagcaa(CAG)22caacagcagcaa(CAG)5caacagcaacagcag(CAA)5cagcaacaacaacagcaacaacaacagcaacaacaacagcaacaacaacagcaacaacaacaacaccaacaacaccaacaacaacagcagcaacaacag(CAA)8caccaacaacatcaacaacaacagcaa(CAT)5	360	600	959
F01_transcript/477	2	p3	(GCA)7	21	2733	2753
F01_transcript/479	1	p1	(A)14	14	206	219
F01_transcript/479	2	p3	(GAG)7	21	3408	3428
F01_transcript/479	3	p1	(T)14	14	3848	3861
F01_transcript/482	1	p3	(TGA)5	15	2559	2573
F01_transcript/482	2	p2	(TA)8	16	4860	4875
F01_transcript/483	1	p1	(T)11	11	4544	4554
F01_transcript/483	2	p1	(T)11	11	4914	4924
F01_transcript/484	1	p1	(T)11	11	979	989
F01_transcript/484	2	p1	(T)26	26	1126	1151
F01_transcript/484	3	p1	(A)10	10	1770	1779
F01_transcript/484	4	c*	(T)20(TAA)7*	40	2732	2771
F01_transcript/484	5	p2	(CT)7	14	3615	3628
F01_transcript/488	1	p3	(GAC)24	72	1186	1257
F01_transcript/488	2	c*	(A)15(AT)8*	30	4717	4746
F01_transcript/489	1	p1	(T)14	14	4408	4421
F01_transcript/489	2	c	(T)16ccttggcgttaaataatatttttggatgtat(A)21	68	4787	4854
F01_transcript/492	1	p1	(T)23	23	3062	3084
F01_transcript/492	2	c	(A)10tattactgtaaactgtattgatgattatgatgattattaaggatcattgctattactggtattattattgtaatttgttact(TTA)15	137	4489	4625
F01_transcript/492	3	p2	(TA)6	12	4730	4741
F01_transcript/494	1	p1	(A)15	15	1405	1419
F01_transcript/494	2	p2	(TA)6	12	3383	3394
F01_transcript/494	3	p1	(A)20	20	4300	4319
F01_transcript/494	4	p1	(T)10	10	4492	4501
F01_transcript/496	1	c	(T)15attattgta(T)10	34	4046	4079
F01_transcript/497	1	c	(T)14(G)11	25	2892	2916
F01_transcript/498	1	p2	(TA)8	16	4149	4164
F01_transcript/499	1	p3	(ATG)5	15	1146	1160
F01_transcript/499	2	p3	(TGA)6	18	1303	1320
F01_transcript/500	1	p1	(A)11	11	4949	4959
F01_transcript/501	1	p1	(T)12	12	2531	2542
F01_transcript/501	2	p1	(T)10	10	2688	2697
F01_transcript/503	1	p2	(AT)6	12	4371	4382
F01_transcript/504	1	p4	(TTTC)5	20	1367	1386
F01_transcript/504	2	p1	(T)11	11	1923	1933
F01_transcript/504	3	p2	(GA)7	14	2936	2949
F01_transcript/504	4	p1	(A)15	15	3847	3861
F01_transcript/509	1	p1	(T)14	14	2833	2846
F01_transcript/509	2	p1	(T)11	11	4653	4663
F01_transcript/510	1	p1	(T)12	12	4361	4372
F01_transcript/510	2	p2	(TG)6	12	4759	4770
F01_transcript/511	1	p1	(A)10	10	4890	4899
F01_transcript/514	1	c	(T)10cccatcctttgccttctattcttttctttttctcg(TTC)5ttttttcttcctttgccttctattcttttctttttctcg(TTC)5ttttttcttcctttgccttctattcttttctttttctcgttcttctgcttcttcttttttctttgtccttcattacttttcttctttttcctttcccc(T)12	224	2644	2867
F01_transcript/514	2	p1	(A)10	10	3092	3101
F01_transcript/514	3	p2	(GT)9	18	3903	3920
F01_transcript/514	4	p1	(A)12	12	4032	4043
F01_transcript/514	5	p1	(A)16	16	4582	4597
F01_transcript/515	1	p1	(T)11	11	3588	3598
F01_transcript/516	1	p3	(GAC)12	36	1583	1618
F01_transcript/518	1	p1	(T)16	16	2210	2225
F01_transcript/518	2	c	(T)12catggaaatgagaaaatatttatgcaagttagaaaattaaatatgtatgtgttaactgcctcaggactggcttattttctaatgattatta(T)28	131	2347	2477
F01_transcript/518	3	p3	(TAT)5	15	2614	2628
F01_transcript/518	4	p1	(T)12	12	3534	3545
F01_transcript/518	5	p1	(T)20	20	4316	4335
F01_transcript/519	1	p1	(T)13	13	4790	4802
F01_transcript/520	1	p3	(GCG)6	18	629	646
F01_transcript/521	1	p1	(A)10	10	338	347
F01_transcript/524	1	c	(T)11ggacattttctgtcgagta(T)19cgtcccaaaacgaaagacatgttttcattcaccttttcccactacctttgatctcattctttgttcatccatgtgtaatgaggaatttttttctctctt(TC)6	160	3351	3510
F01_transcript/525	1	p1	(A)14	14	1383	1396
F01_transcript/525	2	p2	(TA)6	12	3360	3371
F01_transcript/525	3	p1	(A)16	16	4277	4292
F01_transcript/525	4	c	(T)10cc(T)10	22	4452	4473
F01_transcript/526	1	p1	(T)11	11	2316	2326
F01_transcript/526	2	p1	(T)20	20	3937	3956
F01_transcript/527	1	c	(AC)9g(CA)9cgcacacacacg(CA)7cgcaa(AC)11g(CA)13cgcgcgcgcgcacggttataaactcacacgaaaactcacggacacacacattcaaacacatacaaatacat(AC)6	200	4638	4837
F01_transcript/529	1	p3	(AAT)8	24	3814	3837
F01_transcript/530	1	p3	(TTA)5	15	4189	4203
F01_transcript/532	1	p2	(TC)9	18	4774	4791
F01_transcript/533	1	p1	(A)16	16	1767	1782
F01_transcript/533	2	p1	(T)15	15	3185	3199
F01_transcript/535	1	p2	(AT)6	12	3208	3219
F01_transcript/535	2	p1	(T)10	10	4037	4046
F01_transcript/537	1	p1	(T)10	10	4074	4083
F01_transcript/537	2	p2	(TA)7	14	4277	4290
F01_transcript/538	1	p1	(T)11	11	1189	1199
F01_transcript/538	2	p1	(A)13	13	1621	1633
F01_transcript/538	3	p1	(A)11	11	3062	3072
F01_transcript/538	4	p1	(T)20	20	3204	3223
F01_transcript/540	1	p3	(CCT)6	18	1234	1251
F01_transcript/540	2	p2	(GA)8	16	3601	3616
F01_transcript/543	1	p1	(A)13	13	4144	4156
F01_transcript/545	1	p1	(A)10	10	4134	4143
F01_transcript/545	2	p1	(T)11	11	4681	4691
F01_transcript/547	1	c	(AAAG)6gaagaaagacaaaaaatagaaggggggaaagtgtgatttgctttccattttt(TTC)5tcttactttt(TTA)5tttta(T)14	135	3224	3358
F01_transcript/547	2	p1	(A)10	10	4085	4094
F01_transcript/547	3	p1	(T)10	10	4297	4306
F01_transcript/547	4	p1	(A)11	11	4827	4837
F01_transcript/549	1	c	(T)20(G)11	31	2867	2897
F01_transcript/551	1	p2	(TC)9	18	2596	2613
F01_transcript/551	2	p1	(T)17	17	2978	2994
F01_transcript/552	1	p1	(C)12	12	3574	3585
F01_transcript/552	2	p1	(T)11	11	4096	4106
F01_transcript/552	3	p2	(TA)6	12	4412	4423
F01_transcript/552	4	p3	(TTA)5	15	4617	4631
F01_transcript/553	1	p1	(A)12	12	3648	3659
F01_transcript/554	1	p2	(CA)39	78	3046	3123
F01_transcript/554	2	p1	(A)12	12	3962	3973
F01_transcript/556	1	p1	(T)10	10	1621	1630
F01_transcript/556	2	p1	(T)13	13	3132	3144
F01_transcript/556	3	p1	(A)10	10	3788	3797
F01_transcript/557	1	p2	(CT)6	12	3042	3053
F01_transcript/557	2	c	(TC)10ttttttttctccttccgatcacta(T)12	56	4288	4343
F01_transcript/558	1	p3	(CTG)6	18	2048	2065
F01_transcript/558	2	c	(A)12gcacaaaagggtaattttcatgattaaatcagtgacattggtggacacaaagaacaatcctagctcaattctgctgctgtaattatta(T)13	113	3152	3264
F01_transcript/558	3	p2	(TG)6	12	3850	3861
F01_transcript/560	1	p1	(T)19	19	3950	3968
F01_transcript/561	1	p2	(TG)6	12	3063	3074
F01_transcript/561	2	p1	(A)10	10	3866	3875
F01_transcript/562	1	c	(CCT)6ccccctcctcggcccccaagacacgccctctcgatcctcctctttgcttttttggcctgctattcgtcctacttgagaaaatatctagaa(AG)7acagaa(AG)13	154	4185	4338
F01_transcript/562	2	p2	(AG)6	12	4559	4570
F01_transcript/566	1	p3	(CAG)7	21	610	630
F01_transcript/566	2	p1	(A)14	14	4411	4424
F01_transcript/567	1	c	(T)12agaaagttttattttatcctttgatttcagaatatttacccaatatttatttttgttctacccttattacttgtatatat(AC)15	122	1789	1910
F01_transcript/568	1	p1	(T)10	10	1620	1629
F01_transcript/568	2	p1	(T)13	13	3132	3144
F01_transcript/568	3	p1	(A)10	10	3788	3797
F01_transcript/569	1	p3	(GAC)6	18	3631	3648
F01_transcript/574	1	p3	(CTG)6	18	2024	2041
F01_transcript/574	2	c	(A)13gcacaaaagggtaattttcatgattaaatcagtgacattggtggacacaaagaacaatcctagctcaattctgctgctgtaattatta(T)13	114	3128	3241
F01_transcript/574	3	p2	(TG)6	12	3827	3838
F01_transcript/575	1	p1	(T)19	19	2905	2923
F01_transcript/578	1	c	(TTA)6(T)12	30	2197	2226
F01_transcript/578	2	p2	(AT)7	14	2753	2766
F01_transcript/579	1	p1	(T)10	10	3956	3965
F01_transcript/579	2	c	(T)16aattattttttttattatt(A)10tattattactattattgttattatta(T)12	83	4189	4271
F01_transcript/580	1	p2	(TG)6	12	3038	3049
F01_transcript/580	2	p1	(A)10	10	3842	3851
F01_transcript/580	3	p1	(T)10	10	4480	4489
F01_transcript/581	1	p3	(GAT)6	18	3640	3657
F01_transcript/581	2	p1	(A)11	11	4601	4611
F01_transcript/582	1	c	(AC)32aa(AC)8tatagttatttcattcattttcttctcattattttcttgataatagtatttcatagcaaacctacaggtttcatcttttcttcagggaatcggtccatt(A)10	191	4206	4396
F01_transcript/585	1	p2	(CA)40	80	4445	4524
F01_transcript/586	1	p1	(A)21	21	1296	1316
F01_transcript/586	2	c	(A)11tcgaacagatggccctcagtattacaaggtacaattttttttcctctgcttttttctttcttttctttc(T)10	90	2744	2833
F01_transcript/586	3	p1	(A)11	11	3547	3557
F01_transcript/586	4	p2	(AT)8	16	4246	4261
F01_transcript/587	1	p1	(A)12	12	146	157
F01_transcript/587	2	p2	(AG)6	12	501	512
F01_transcript/587	3	p3	(TCC)7	21	2350	2370
F01_transcript/591	1	p3	(CAC)5	15	2347	2361
F01_transcript/591	2	p1	(A)13	13	4365	4377
F01_transcript/592	1	p1	(A)11	11	4069	4079
F01_transcript/592	2	p1	(T)12	12	4617	4628
F01_transcript/594	1	p1	(A)10	10	4256	4265
F01_transcript/598	1	p1	(T)10	10	3759	3768
F01_transcript/600	1	p2	(AG)9	18	104	121
F01_transcript/600	2	p1	(T)18	18	4721	4738
F01_transcript/601	1	p1	(C)12	12	1819	1830
F01_transcript/602	1	p1	(T)11	11	3382	3392
F01_transcript/602	2	p1	(T)11	11	3654	3664
F01_transcript/602	3	p1	(A)11	11	3934	3944
F01_transcript/602	4	c	(AT)6ttttttccattatcttttttaagttaataaaatttttgtgatcttacatttattgcaaattaaattagtggagaattttaaggctctttaacaaatc(T)14	123	4414	4536
F01_transcript/605	1	c	(CGT)6(CGC)5cgggcagagaagaggacgcgcatcgctatcgtcgtcgtggagaagagagaaaaggacatgga(TCG)7ggaagagagaagaggacgcgggtcgtggtcgtggtgaagagagaagaggtcgcgggtcgtcgtcgtagagaagaaagaagaggacgcgg(GTC)10gggaagagagaagagggcgcgggtcgtggtcgtggagaagaaagaagaggacgcgggtcgtcgtcgtggagaagagagcagaggacacgg(GTC)5ttcgggaagagagaagaggtcgcgggtcgtcgtcgtggagaagagagcagaggacacgg(GTC)5	414	1252	1665
F01_transcript/605	2	p3	(TCG)5	15	2055	2069
F01_transcript/605	3	c	(GTC)5gtggagaagagagaagaggacgtgg(GTC)6gttagccgggaagagaagagaacccggatcgccgttgtcgttagcttgtcgtcgtcgtcgttagccgggaaggaaagagaacgcggatcgc(TCG)5aggagaagagagaagaggacgtgggtcatcgtcgtggtcgtggagaagagggcgtgg(GTC)5	236	2207	2442
F01_transcript/610	1	p1	(A)12	12	3731	3742
F01_transcript/611	1	p1	(A)15	15	498	512
F01_transcript/611	2	p4	(GCGT)20	80	3548	3627
F01_transcript/612	1	p1	(A)12	12	4315	4326
F01_transcript/613	1	p1	(A)10	10	3924	3933
F01_transcript/613	2	p1	(T)13	13	4471	4483
F01_transcript/614	1	p3	(AAG)5	15	612	626
F01_transcript/614	2	p1	(C)10	10	3706	3715
F01_transcript/617	1	p3	(GCA)6	18	1942	1959
F01_transcript/617	2	p1	(T)14	14	3665	3678
F01_transcript/617	3	p1	(T)12	12	4148	4159
F01_transcript/618	1	c	(TTC)5ttttttcttcctttgccttctattcttttctttttctcg(TTC)5ttttttcttcctttgccttctattcttttctttttctcg(TTC)5	123	2538	2660
F01_transcript/618	2	p2	(GT)9	18	3714	3731
F01_transcript/618	3	p1	(A)23	23	4385	4407
F01_transcript/621	1	c	(T)11c(T)10	22	2026	2047
F01_transcript/621	2	p2	(AT)7	14	4392	4405
F01_transcript/625	1	p1	(T)12	12	4615	4626
F01_transcript/627	1	p1	(T)19	19	1538	1556
F01_transcript/627	2	p1	(T)12	12	1861	1872
F01_transcript/627	3	p1	(A)12	12	4401	4412
F01_transcript/628	1	p1	(T)13	13	4603	4615
F01_transcript/629	1	p2	(TA)9	18	1747	1764
F01_transcript/629	2	p1	(A)11	11	4495	4505
F01_transcript/630	1	p2	(TG)6	12	3042	3053
F01_transcript/630	2	p2	(AT)6	12	3163	3174
F01_transcript/630	3	p1	(A)11	11	4652	4662
F01_transcript/635	1	p1	(T)10	10	3664	3673
F01_transcript/635	2	p1	(A)12	12	4214	4225
F01_transcript/637	1	p1	(T)18	18	3295	3312
F01_transcript/638	1	p1	(A)10	10	3990	3999
F01_transcript/638	2	p1	(T)12	12	4537	4548
F01_transcript/639	1	p2	(CA)7	14	36	49
F01_transcript/639	2	p1	(T)10	10	3937	3946
F01_transcript/642	1	p1	(T)10	10	2740	2749
F01_transcript/642	2	p1	(T)11	11	3673	3683
F01_transcript/643	1	c	(GGA)5gaaggaatgggaaggggaggagaaagaggtggacgaggaacagaaatggaagggagagcggc(AGG)8	101	192	292
F01_transcript/650	1	p1	(T)11	11	98	108
F01_transcript/651	1	p3	(AGC)5	15	4115	4129
F01_transcript/653	1	p1	(T)20	20	1121	1140
F01_transcript/653	2	p1	(A)10	10	1750	1759
F01_transcript/653	3	c*	(T)19(TAA)8*	42	2698	2739
F01_transcript/653	4	p2	(CT)7	14	3576	3589
F01_transcript/654	1	p1	(T)19	19	4241	4259
F01_transcript/655	1	p4	(TTTC)5	20	1204	1223
F01_transcript/655	2	p1	(T)10	10	1757	1766
F01_transcript/655	3	p2	(GA)7	14	2763	2776
F01_transcript/655	4	p1	(A)14	14	3665	3678
F01_transcript/656	1	c	(G)12tgagagccgcaaagggggaaacccaggagccaggcgaaggattaaaaggggagggggaggagaaggagaaggaga(AGG)5tgacgcgggagtggaacactgtcccttccgcgtca(CCT)5	152	1	152
F01_transcript/656	2	p1	(A)14	14	3662	3675
F01_transcript/656	3	p1	(T)10	10	3857	3866
F01_transcript/659	1	c	(AC)46aaacacacacaaacacacacccctctctgctgaatttctgaaatgcagaaaatgca(T)13	161	3575	3735
F01_transcript/659	2	p1	(A)10	10	3943	3952
F01_transcript/659	3	p1	(A)16	16	4267	4282
F01_transcript/659	4	p1	(A)12	12	4593	4604
F01_transcript/663	1	p3	(CTC)5	15	3042	3056
F01_transcript/665	1	p1	(A)12	12	2765	2776
F01_transcript/666	1	p3	(TTG)6	18	88	105
F01_transcript/666	2	p1	(T)12	12	3047	3058
F01_transcript/667	1	c	(A)10ttggttgaagtcagtgaattacg(T)10	43	3562	3604
F01_transcript/667	2	p1	(A)10	10	4574	4583
F01_transcript/668	1	p2	(TA)7	14	533	546
F01_transcript/668	2	p3	(AGC)5	15	1246	1260
F01_transcript/668	3	p1	(T)13	13	4481	4493
F01_transcript/671	1	c	(TC)10ccttctttctttttaactttgttttcttctctttttggaatttgtcatttatcacagcta(T)10	90	1364	1453
F01_transcript/672	1	p1	(A)10	10	2136	2145
F01_transcript/672	2	p1	(T)11	11	3388	3398
F01_transcript/672	3	p1	(T)13	13	3855	3867
F01_transcript/672	4	p1	(T)11	11	4587	4597
F01_transcript/675	1	p1	(T)16	16	3669	3684
F01_transcript/676	1	p1	(T)13	13	4487	4499
F01_transcript/680	1	p1	(A)11	11	1761	1771
F01_transcript/680	2	c*	(GA)7atgaatttccagcacaagatggtaatactcattctttcttatttatatag(AT)7(T)11*	88	4514	4601
F01_transcript/681	1	c	(TAA)8tcgtaataatattgaattccattagaaagacttggagtc(T)18	81	1460	1540
F01_transcript/681	2	p1	(T)11	11	1846	1856
F01_transcript/681	3	p1	(T)13	13	2860	2872
F01_transcript/681	4	p1	(T)16	16	3537	3552
F01_transcript/682	1	p3	(AAG)6	18	161	178
F01_transcript/684	1	p3	(CCG)6	18	3196	3213
F01_transcript/684	2	p1	(T)11	11	4063	4073
F01_transcript/684	3	c	(ATT)6atcattattattgttgtcattattattatcattgtactaaggatctcgctatgacgtaaccatatcaaaacagatttagattctttc(T)10	115	4209	4323
F01_transcript/684	4	p1	(A)12	12	4451	4462
F01_transcript/685	1	c	(TTC)5ttttttcttcctttgccttctattcttttctttttctcg(TTC)5	69	2537	2605
F01_transcript/685	2	p2	(GT)8	16	3721	3736
F01_transcript/685	3	p1	(A)18	18	4394	4411
F01_transcript/686	1	p2	(TA)6	12	2538	2549
F01_transcript/688	1	p2	(AT)7	14	3044	3057
F01_transcript/688	2	p1	(T)10	10	3874	3883
F01_transcript/689	1	p2	(AT)6	12	2324	2335
F01_transcript/689	2	c	(CT)10c(CT)8c(CT)31ttc(CT)32	167	2936	3102
F01_transcript/692	1	p3	(TTG)6	18	107	124
F01_transcript/692	2	p1	(T)13	13	3065	3077
F01_transcript/697	1	p1	(A)13	13	3240	3252
F01_transcript/697	2	p1	(T)17	17	3885	3901
F01_transcript/698	1	p3	(GTT)5	15	3995	4009
F01_transcript/698	2	c	(TGATAA)6tgatgatgat(TGATAA)9agatgatgat(TGATAA)13tgctgatgattgatattgata(ATG)5	224	4135	4358
F01_transcript/700	1	p1	(C)12	12	56	67
F01_transcript/700	2	p3	(GCA)5	15	4183	4197
F01_transcript/701	1	p1	(T)11	11	3655	3665
F01_transcript/701	2	p1	(T)11	11	4250	4260
F01_transcript/702	1	p1	(T)11	11	3996	4006
F01_transcript/704	1	c	(TC)10ccttctttctttttaactttgttttcttctctttttggaatttgtcatttatcacagcta(T)10	90	1330	1419
F01_transcript/706	1	p3	(CAG)5	15	407	421
F01_transcript/706	2	p2	(TG)8	16	4280	4295
F01_transcript/708	1	p3	(GCA)6	18	1823	1840
F01_transcript/708	2	p1	(T)14	14	3547	3560
F01_transcript/708	3	p1	(T)12	12	4030	4041
F01_transcript/710	1	p1	(T)10	10	3833	3842
F01_transcript/711	1	p1	(T)13	13	3501	3513
F01_transcript/712	1	p2	(AG)6	12	3977	3988
F01_transcript/713	1	p1	(T)10	10	3635	3644
F01_transcript/713	2	p1	(A)12	12	4263	4274
F01_transcript/718	1	p1	(A)10	10	2738	2747
F01_transcript/718	2	p1	(A)10	10	2867	2876
F01_transcript/718	3	p5	(TCTTC)7	35	3198	3232
F01_transcript/718	4	p5	(CCTTC)5	25	3380	3404
F01_transcript/718	5	p1	(A)10	10	3952	3961
F01_transcript/719	1	p1	(T)11	11	2836	2846
F01_transcript/721	1	p1	(A)10	10	181	190
F01_transcript/722	1	c	(TAT)5tgacatcaatcttaacatttattattggcatcatcatttttatgttatcagtagtactactact(A)11	90	2623	2712
F01_transcript/722	2	p1	(T)16	16	2862	2877
F01_transcript/722	3	p1	(T)13	13	3228	3240
F01_transcript/724	1	p1	(T)10	10	3480	3489
F01_transcript/725	1	p1	(A)11	11	4225	4235
F01_transcript/727	1	p2	(GT)7	14	2837	2850
F01_transcript/727	2	p1	(A)11	11	3769	3779
F01_transcript/7287	1	c	(A)19tcccaccaattcaaggaaaaatgaaatcaggtaggtcacaaggtctactaattgactcctttgtggctaagcagtagca(G)11	109	2038	2146
F01_transcript/7289	1	p1	(T)12	12	2035	2046
F01_transcript/7290	1	p2	(AG)7	14	1421	1434
F01_transcript/7295	1	p1	(G)12	12	1755	1766
F01_transcript/7295	2	p3	(AGC)5	15	2081	2095
F01_transcript/7302	1	p2	(TA)6	12	796	807
F01_transcript/7303	1	p1	(A)11	11	1658	1668
F01_transcript/7304	1	p1	(T)15	15	1373	1387
F01_transcript/7304	2	c	(T)11gttgcgttattttactattgta(T)16	49	2027	2075
F01_transcript/7310	1	c*	(T)16(TCT)5*	30	1420	1449
F01_transcript/7310	2	p1	(A)10	10	2077	2086
F01_transcript/7314	1	p2	(TG)8	16	1998	2013
F01_transcript/7316	1	c	(A)13cttctagtcatgctaggccttcagatcaa(C)13	55	2022	2076
F01_transcript/7317	1	p4	(TATT)6	24	2055	2078
F01_transcript/7318	1	c	(TA)7cagttatgatataacttacatatacacacgatgaagtctgccctttg(A)10	71	1374	1444
F01_transcript/7320	1	p3	(GCG)5	15	110	124
F01_transcript/7320	2	p1	(A)12	12	1815	1826
F01_transcript/7321	1	p1	(T)10	10	1535	1544
F01_transcript/7321	2	p1	(T)19	19	1671	1689
F01_transcript/7321	3	p1	(T)17	17	1793	1809
F01_transcript/7322	1	p1	(T)11	11	1676	1686
F01_transcript/7322	2	p1	(T)18	18	2126	2143
F01_transcript/7323	1	c	(T)14atattttgggaagaatgaccatgatgtatatagatgctagtttgaaatagcaatggggc(T)10	83	1933	2015
F01_transcript/7329	1	p1	(T)10	10	1999	2008
F01_transcript/7338	1	p1	(T)20	20	1497	1516
F01_transcript/7340	1	p2	(AG)6	12	121	132
F01_transcript/7340	2	p1	(T)10	10	1982	1991
F01_transcript/7344	1	p3	(TCT)5	15	1270	1284
F01_transcript/7345	1	c*	(TG)6tatgtgtt(TG)7ta(TG)10tatgtgtgtgtgtatgtgta(TG)9(GTGC)9*	127	1810	1936
F01_transcript/7350	1	p3	(CTC)7	21	161	181
F01_transcript/7350	2	p4	(TTTC)5	20	1875	1894
F01_transcript/7352	1	p3	(CGC)6	18	14	31
F01_transcript/7352	2	p1	(A)12	12	1837	1848
F01_transcript/7353	1	p3	(TGA)7	21	1856	1876
F01_transcript/7353	2	p1	(C)11	11	2215	2225
F01_transcript/7359	1	p2	(CA)15	30	1996	2025
F01_transcript/7360	1	c	(AG)6gagagaagaga(AG)9	41	10	50
F01_transcript/7360	2	p3	(AGA)8	24	205	228
F01_transcript/7360	3	p1	(T)10	10	1747	1756
F01_transcript/7367	1	c	(GGA)6gggagtggaggaggggtaagcggaagc(GGA)5	60	1132	1191
F01_transcript/7368	1	p3	(CAC)6	18	658	675
F01_transcript/7368	2	p3	(ATT)6	18	1941	1958
F01_transcript/7369	1	p3	(GAC)5	15	963	977
F01_transcript/7370	1	p1	(A)17	17	356	372
F01_transcript/7370	2	p1	(T)16	16	1875	1890
F01_transcript/7371	1	p1	(A)11	11	1891	1901
F01_transcript/7372	1	p5	(TTTTA)5	25	1930	1954
F01_transcript/7373	1	p3	(GTG)5	15	341	355
F01_transcript/7373	2	p4	(CCTC)6	24	1104	1127
F01_transcript/7373	3	p1	(T)12	12	1497	1508
F01_transcript/7373	4	c	(T)10aatttacaatcatgat(A)11	37	1827	1863
F01_transcript/7375	1	p1	(T)10	10	1662	1671
F01_transcript/7375	2	p1	(T)10	10	2036	2045
F01_transcript/7376	1	c	(C)10ttctacctcttcttctccatcttcattttccttg(TCC)10	74	1318	1391
F01_transcript/7376	2	c	(TG)6ggggggagggagtttgtgtgtgtta(GT)6atgtgtgtgtatgtgtgta(TG)12	92	1725	1816
F01_transcript/7380	1	p1	(T)13	13	91	103
F01_transcript/7380	2	c	(AC)21at(AC)10gcacatgcacgcacacacgcacacacg(CA)30t(AC)12	176	619	794
F01_transcript/7384	1	c	(CT)6ccctccctctcct(TC)6tttctcttac(CT)6ccctccctcc(CT)21	111	1927	2037
F01_transcript/7392	1	p1	(A)10	10	300	309
F01_transcript/7394	1	c	(A)11tttgttgttcagctgaattaggtttccgttgttcagctgaagtattattccgttgttcacct(A)11	84	1772	1855
F01_transcript/7395	1	p3	(TCC)5	15	113	127
F01_transcript/7395	2	p1	(T)15	15	1733	1747
F01_transcript/7396	1	p1	(T)18	18	1752	1769
F01_transcript/7396	2	p1	(C)12	12	1979	1990
F01_transcript/7399	1	p1	(A)12	12	1434	1445
F01_transcript/7399	2	p2	(TA)6	12	1682	1693
F01_transcript/7403	1	p1	(A)12	12	1620	1631
F01_transcript/7406	1	p1	(A)11	11	2114	2124
F01_transcript/7421	1	p3	(GAC)5	15	917	931
F01_transcript/7421	2	c	(A)22gaaggaagaaaaaaacaaatttagtttttttctgtttttatagc(T)16	82	1107	1188
F01_transcript/7424	1	p3	(AAG)6	18	1624	1641
F01_transcript/7431	1	p3	(GAC)5	15	804	818
F01_transcript/7438	1	p3	(CAA)8	24	309	332
F01_transcript/7438	2	p1	(T)11	11	1848	1858
F01_transcript/7456	1	p3	(GCA)8	24	1184	1207
F01_transcript/7458	1	p3	(GAG)5	15	1522	1536
F01_transcript/7458	2	p1	(A)11	11	1773	1783
F01_transcript/7470	1	p1	(A)11	11	2193	2203
F01_transcript/7474	1	p1	(T)14	14	1144	1157
F01_transcript/7478	1	p2	(AT)6	12	799	810
F01_transcript/7478	2	p2	(AT)6	12	1678	1689
F01_transcript/7478	3	p1	(T)16	16	1849	1864
F01_transcript/7480	1	p2	(GA)11	22	185	206
F01_transcript/7481	1	p1	(G)12	12	681	692
F01_transcript/7481	2	p1	(A)12	12	1419	1430
F01_transcript/7484	1	p1	(C)12	12	2174	2185
F01_transcript/7486	1	p3	(GGA)5	15	1321	1335
F01_transcript/7486	2	p2	(TA)6	12	1774	1785
F01_transcript/7486	3	p1	(A)10	10	2116	2125
F01_transcript/7492	1	p3	(CAA)8	24	290	313
F01_transcript/7492	2	p1	(T)11	11	1826	1836
F01_transcript/7493	1	p1	(A)29	29	1897	1925
F01_transcript/7499	1	p3	(GGC)5	15	345	359
F01_transcript/7499	2	p1	(A)10	10	743	752
F01_transcript/7499	3	p1	(A)10	10	1794	1803
F01_transcript/7507	1	p2	(TC)7	14	2044	2057
F01_transcript/7509	1	p1	(A)12	12	1737	1748
F01_transcript/7524	1	p1	(A)10	10	917	926
F01_transcript/7525	1	p1	(G)12	12	1431	1442
F01_transcript/7525	2	p1	(T)10	10	1615	1624
F01_transcript/7531	1	p3	(ACA)5	15	575	589
F01_transcript/7535	1	p1	(T)10	10	1930	1939
F01_transcript/7536	1	c	(CTC)7ccagcaccgaggttgcccgtcgaccctaaccccccatcttct(TCC)7	84	49	132
F01_transcript/7538	1	p1	(A)12	12	305	316
F01_transcript/7538	2	p1	(T)10	10	1047	1056
F01_transcript/7538	3	p3	(TGA)7	21	2045	2065
F01_transcript/7539	1	p2	(TC)34	68	891	958
F01_transcript/7541	1	p1	(T)12	12	1483	1494
F01_transcript/7545	1	p3	(ATG)6	18	1604	1621
F01_transcript/7550	1	p1	(G)11	11	2039	2049
F01_transcript/7553	1	p2	(AG)6	12	1290	1301
F01_transcript/7554	1	p1	(A)18	18	442	459
F01_transcript/7563	1	p1	(T)24	24	993	1016
F01_transcript/7568	1	p3	(GCA)34	102	822	923
F01_transcript/7572	1	p3	(AAG)5	15	451	465
F01_transcript/7572	2	p3	(AAG)5	15	682	696
F01_transcript/7573	1	p1	(A)11	11	1195	1205
F01_transcript/7573	2	c*	(GTGC)7(GT)25(GTGC)12*gtgtgtgtgtgcgtgtgtgtgtgcgtgtgtgtgcgcgc(GT)8(GTGC)11*gtgtgtgtgtgcgtgtgtgcgtgtgtgc(GT)35gc(GT)29	378	1524	1901
F01_transcript/7577	1	p1	(T)11	11	1668	1678
F01_transcript/7582	1	p3	(ATT)7	21	1441	1461
F01_transcript/7591	1	p3	(CAG)5	15	1610	1624
F01_transcript/7593	1	p1	(T)12	12	2089	2100
F01_transcript/7594	1	p1	(A)21	21	2102	2122
F01_transcript/7595	1	p1	(C)14	14	2168	2181
F01_transcript/7604	1	c*	(TG)15(TGCG)7*	56	1811	1866
F01_transcript/7608	1	p3	(ATT)5	15	2056	2070
F01_transcript/7610	1	p1	(T)11	11	1408	1418
F01_transcript/7610	2	p1	(A)10	10	2061	2070
F01_transcript/7614	1	c	(CTG)5ctt(CTA)11ctgctgctattacagctattacag(CTA)6ctgttgctacaaatattattactactaacactgttactactactgctgcggctga(TAC)5tataactg(CTA)6ttaccaccat(TAC)6tcctactcctactcctactcctactactt(CTA)12	282	1543	1824
F01_transcript/7614	2	p6	(TAATGA)5	30	2136	2165
F01_transcript/7617	1	p1	(T)10	10	1409	1418
F01_transcript/7619	1	p1	(T)10	10	1538	1547
F01_transcript/7621	1	p2	(TA)7	14	2099	2112
F01_transcript/7628	1	p2	(AT)6	12	1773	1784
F01_transcript/7628	2	c	(AC)8atgcag(AC)6atgcag(AC)6atgcag(AC)14ag(AC)6	100	1889	1988
F01_transcript/7635	1	p1	(A)13	13	1402	1414
F01_transcript/7637	1	p1	(A)10	10	1842	1851
F01_transcript/7641	1	p3	(ATT)5	15	1202	1216
F01_transcript/7644	1	p1	(A)10	10	597	606
F01_transcript/7644	2	p1	(T)18	18	1116	1133
F01_transcript/7646	1	p2	(AC)36	72	388	459
F01_transcript/7646	2	p2	(AC)23	46	980	1025
F01_transcript/7648	1	p1	(A)17	17	1725	1741
F01_transcript/7649	1	p2	(AC)7	14	585	598
F01_transcript/7656	1	p2	(AT)6	12	1384	1395
F01_transcript/7657	1	c	(A)12tccttctatatgcataacat(A)15	47	710	756
F01_transcript/7667	1	p1	(T)22	22	532	553
F01_transcript/7670	1	p2	(TG)6	12	101	112
F01_transcript/7670	2	p1	(T)10	10	2136	2145
F01_transcript/7672	1	p1	(T)10	10	73	82
F01_transcript/7672	2	p3	(GGA)7	21	1314	1334
F01_transcript/7672	3	p2	(AG)10	20	1975	1994
F01_transcript/7675	1	p3	(GAA)5	15	625	639
F01_transcript/7682	1	p3	(GAA)5	15	340	354
F01_transcript/7682	2	c	(T)18ctgtactggtttttatgtcgtatattgtctttttgttttttttatagaagtactttgccgtg(T)15	95	1772	1866
F01_transcript/7684	1	p3	(CGC)7	21	1167	1187
F01_transcript/7684	2	c	(GGA)6cgggaagaaggagcagtagaagggcaaggt(GGA)5agtggagaaggacgtggagctggatgaggaggaagagggaaaattgagaattatgcgcgcgcacacacacgcgcacacacacg(CA)9	164	1887	2050
F01_transcript/7688	1	c*	(TC)32tttttctctct(TC)7(CCTC)8*	120	1937	2056
F01_transcript/7693	1	c	(T)19cattaccactctttacatatctaaa(AC)44	132	1792	1923
F01_transcript/7695	1	p1	(T)17	17	2065	2081
F01_transcript/7699	1	p1	(T)10	10	1282	1291
F01_transcript/7709	1	p2	(CT)6	12	37	48
F01_transcript/7709	2	p1	(T)16	16	1578	1593
F01_transcript/7717	1	p3	(GAG)9	27	1135	1161
F01_transcript/7718	1	c	(T)16ctttttgtctccttttataaaaaaaagttgaacagtttgtgggtacaaagtgtgctc(T)11	84	1396	1479
F01_transcript/7720	1	p3	(GAG)5	15	364	378
F01_transcript/7721	1	p2	(TG)15	30	1640	1669
F01_transcript/7721	2	p4	(CAGA)23	92	2062	2153
F01_transcript/7722	1	p1	(A)10	10	2020	2029
F01_transcript/7723	1	p3	(GAC)5	15	817	831
F01_transcript/7732	1	c	(AT)6acatatatatatacatgtacaatgtgtatatatata(T)10	58	1227	1284
F01_transcript/7735	1	p2	(AT)10	20	1980	1999
F01_transcript/7740	1	c	(TA)11(TG)8	38	1594	1631
F01_transcript/7741	1	p1	(A)11	11	1947	1957
F01_transcript/7741	2	p1	(T)11	11	2078	2088
F01_transcript/7745	1	p2	(AG)14	28	25	52
F01_transcript/7745	2	p3	(AGA)8	24	199	222
F01_transcript/7745	3	p1	(T)12	12	1700	1711
F01_transcript/7747	1	p3	(GCA)17	51	844	894
F01_transcript/7750	1	p2	(CT)45	90	1	90
F01_transcript/7759	1	p1	(T)12	12	865	876
F01_transcript/7759	2	c	(TCC)8tcttcctcttcctcttcctcctctccctcctcttcctcctcttcctcctct(TCC)13	114	1228	1341
F01_transcript/7759	3	p2	(AC)8	16	1959	1974
F01_transcript/7770	1	p3	(AGA)5	15	772	786
F01_transcript/7771	1	p1	(T)10	10	1209	1218
F01_transcript/7775	1	p1	(T)14	14	191	204
F01_transcript/7778	1	p2	(TG)47	94	1909	2002
F01_transcript/7784	1	c*	(AGTG)12(GT)34*	113	1708	1820
F01_transcript/7791	1	p1	(A)17	17	1420	1436
F01_transcript/7793	1	p1	(A)10	10	1298	1307
F01_transcript/7795	1	p3	(GAG)5	15	258	272
F01_transcript/7795	2	p3	(GAG)5	15	1702	1716
F01_transcript/7797	1	p2	(AG)6	12	1564	1575
F01_transcript/7805	1	p1	(T)11	11	2057	2067
F01_transcript/7806	1	p3	(GGA)5	15	240	254
F01_transcript/7809	1	p2	(AG)6	12	1023	1034
F01_transcript/7809	2	p2	(AT)7	14	1947	1960
F01_transcript/7810	1	c	(T)20cattaccactctttacatatctaaa(AC)50	145	1761	1905
F01_transcript/7815	1	p1	(T)12	12	1903	1914
F01_transcript/7817	1	p2	(TA)6	12	1815	1826
F01_transcript/7818	1	p3	(GAG)5	15	1865	1879
F01_transcript/7818	2	p3	(GAG)6	18	2000	2017
F01_transcript/7822	1	p1	(A)12	12	1538	1549
F01_transcript/7824	1	p2	(AG)6	12	1599	1610
F01_transcript/7829	1	p1	(A)16	16	1418	1433
F01_transcript/7841	1	p1	(T)18	18	1889	1906
F01_transcript/7843	1	p1	(A)18	18	144	161
F01_transcript/7843	2	p2	(TA)7	14	702	715
F01_transcript/7843	3	p2	(TG)40	80	1318	1397
F01_transcript/7845	1	c	(AGG)5agaagggagaga(AGG)5	42	161	202
F01_transcript/7850	1	p2	(GA)6	12	1790	1801
F01_transcript/7850	2	p1	(A)11	11	1925	1935
F01_transcript/7852	1	p3	(CTT)5	15	974	988
F01_transcript/7852	2	p1	(T)10	10	2138	2147
F01_transcript/7859	1	p1	(A)17	17	387	403
F01_transcript/7859	2	c	(T)16aatattcctcaagaattctttccttccgtcagtcacgaggaccaacctgtatcgagtgtgtgataggaaggaaagaattcttgaggaatatt(A)17	125	619	743
F01_transcript/7860	1	p3	(CAC)5	15	135	149
F01_transcript/7863	1	p3	(CCT)5	15	248	262
F01_transcript/7863	2	p1	(T)14	14	539	552
F01_transcript/7863	3	p1	(T)10	10	1298	1307
F01_transcript/7863	4	p1	(T)11	11	1453	1463
F01_transcript/7863	5	p4	(TATG)5	20	1786	1805
F01_transcript/7864	1	p1	(T)16	16	1591	1606
F01_transcript/7864	2	c	(TG)23cgtgcgtgcgtgc(GT)19	97	1812	1908
F01_transcript/7869	1	p1	(T)10	10	391	400
F01_transcript/7871	1	c	(TTA)5a(T)10	26	1822	1847
F01_transcript/7879	1	p1	(A)11	11	2040	2050
F01_transcript/7880	1	p1	(A)16	16	1151	1166
F01_transcript/7887	1	p3	(AAG)5	15	919	933
F01_transcript/7888	1	p1	(T)10	10	1309	1318
F01_transcript/7890	1	p1	(T)10	10	1312	1321
F01_transcript/7890	2	p2	(TA)8	16	1884	1899
F01_transcript/7896	1	p1	(T)10	10	920	929
F01_transcript/7896	2	p1	(T)15	15	1248	1262
F01_transcript/7898	1	p3	(AGC)5	15	513	527
F01_transcript/7902	1	p1	(A)13	13	1541	1553
F01_transcript/7902	2	p1	(A)10	10	1719	1728
F01_transcript/7909	1	p5	(TTTTA)5	25	1916	1940
F01_transcript/7915	1	p1	(T)10	10	1595	1604
F01_transcript/7915	2	p2	(TA)9	18	2076	2093
F01_transcript/7918	1	p1	(A)10	10	2106	2115
F01_transcript/7919	1	p2	(AT)7	14	1910	1923
F01_transcript/7922	1	c	(GT)7ga(GT)43	102	1402	1503
F01_transcript/7922	2	p2	(TG)8	16	1605	1620
F01_transcript/7923	1	p1	(T)10	10	592	601
F01_transcript/7923	2	c*	(T)11(TG)9*	28	1495	1522
F01_transcript/7926	1	p1	(T)11	11	873	883
F01_transcript/7926	2	c	(TCC)6tcttcctcctct(TCC)7tct(TCC)9	81	1235	1315
F01_transcript/7926	3	p2	(CA)6	12	1933	1944
F01_transcript/7928	1	p3	(CCA)5	15	950	964
F01_transcript/7928	2	p2	(TA)9	18	1129	1146
F01_transcript/7929	1	p2	(TG)6	12	101	112
F01_transcript/7929	2	c	(T)11atatacagttaggca(T)10	36	2068	2103
F01_transcript/7933	1	p1	(T)11	11	1182	1192
F01_transcript/7933	2	p1	(A)10	10	1403	1412
F01_transcript/7936	1	p1	(C)13	13	2109	2121
F01_transcript/7940	1	p1	(A)12	12	1557	1568
F01_transcript/7941	1	p1	(G)10	10	1843	1852
F01_transcript/7943	1	p2	(AT)6	12	2073	2084
F01_transcript/7947	1	p3	(AGA)6	18	308	325
F01_transcript/7947	2	p1	(T)14	14	926	939
F01_transcript/7947	3	c	(CT)11gtctgactgtgtgtgtatgcgtgtgcgtgtccgtgcgtgtccgcgtgtgtgt(GTGC)6gtgtgtgtgcctgtgtgcctgtgtgaccgtgtgcgtgtgtgtggtgtgtgaccgtgtgacc(GT)8gacc(GT)6gagtgaccatgtgc(GT)6	217	1334	1550
F01_transcript/7948	1	p2	(AT)6	12	2134	2145
F01_transcript/7950	1	c	(ATT)6ttattcatttcttatcactatta(T)11	52	2009	2060
F01_transcript/7970	1	p1	(A)10	10	818	827
F01_transcript/7970	2	p1	(C)11	11	1221	1231
F01_transcript/7970	3	p2	(TA)9	18	1439	1456
F01_transcript/7971	1	p1	(T)11	11	1306	1316
F01_transcript/7979	1	p1	(T)10	10	1600	1609
F01_transcript/7999	1	c	(AT)6acacacatatccacctacacaaggatagaagtccacagggatagattcacgtatacacacactgtcctactcttctttatctttctcatctaaacat(AC)11ag(AC)6	145	1767	1911
F01_transcript/8001	1	p4	(AAAC)5	20	374	393
F01_transcript/8001	2	p1	(T)13	13	789	801
F01_transcript/8004	1	p2	(AT)6	12	1624	1635
F01_transcript/8006	1	c	(T)15gagaacacatcctgcagagtaaaacatgaaatttttttccatttttatttcagattgtgtat(ATA)6	95	1834	1928
F01_transcript/8010	1	p2	(CT)22	44	1	44
F01_transcript/8010	2	p2	(CT)7	14	665	678
F01_transcript/8010	3	p1	(T)10	10	1000	1009
F01_transcript/8010	4	p1	(T)12	12	1111	1122
F01_transcript/8010	5	p1	(T)11	11	1391	1401
F01_transcript/8010	6	p2	(TA)6	12	1859	1870
F01_transcript/8010	7	p1	(T)11	11	2074	2084
F01_transcript/8016	1	c	(TG)13cgtgtgtgtctctacgtgcgtgcgtgcttgtgtgtgcctgtgtgaag(A)10	83	1680	1762
F01_transcript/8019	1	p1	(T)15	15	2038	2052
F01_transcript/8020	1	p1	(A)10	10	1602	1611
F01_transcript/8020	2	c	(T)10ctagtttattatttttttagtccaatatagagcgagcttgatgtacaaacagttctca(AT)12	92	1934	2025
F01_transcript/8024	1	p3	(AGG)5	15	533	547
F01_transcript/8024	2	p2	(AC)7	14	1448	1461
F01_transcript/8025	1	p1	(T)17	17	1362	1378
F01_transcript/8028	1	c	(A)10ggatggtcacaataataaatattacaaaaattatcataaaaatacaaatttataagtactaatgtataaatattgatcacattc(AT)8	110	1888	1997
F01_transcript/8029	1	p1	(T)21	21	873	893
F01_transcript/8029	2	c	(AC)38atacacatacacacatacacacacacat(AC)42	188	1187	1374
F01_transcript/8030	1	c	(GA)19ggagcgtttgttaagagagaaaggtaaagagagggaggaggaaagatggagtggggtaggttggattcagaagtatatggatagagagat(AG)6aaagaaagaaaggag(A)10gactcgttggatgatgaaaaaggagagagg(A)10gataactttgggaaaaaactccctctttttcgcgccccgagtcttcgtccaatgcaacggttgggtttcgcgagtgcgct(C)12	297	16	312
F01_transcript/8030	2	p3	(CAT)6	18	430	447
F01_transcript/8030	3	p1	(C)11	11	686	696
F01_transcript/8030	4	p1	(A)22	22	1261	1282
F01_transcript/8034	1	p3	(GAT)5	15	1666	1680
F01_transcript/8044	1	p1	(A)14	14	49	62
F01_transcript/8047	1	p3	(GCG)7	21	193	213
F01_transcript/8047	2	p3	(AGC)5	15	755	769
F01_transcript/8047	3	p1	(T)11	11	1844	1854
F01_transcript/8049	1	c	(CCA)5gcagcacccacagcagcagcagtcgtccccccca(CAG)6	67	1570	1636
F01_transcript/8059	1	c	(TA)7cagttatgatataacttacatatacacacgatgaagtctgccctttg(A)11	72	1353	1424
F01_transcript/8069	1	c	(A)13tccaac(T)11	30	1720	1749
F01_transcript/8071	1	p1	(T)10	10	1549	1558
F01_transcript/8072	1	p1	(A)10	10	1484	1493
F01_transcript/8075	1	p1	(A)12	12	1715	1726
F01_transcript/8079	1	p3	(CAA)8	24	286	309
F01_transcript/8079	2	p1	(T)11	11	1765	1775
F01_transcript/8090	1	c	(A)16ttgtttgcgctacatccacccatcatctatcgcaggaaagagtagatattccacc(A)10	81	306	386
F01_transcript/8090	2	p3	(CCA)6	18	600	617
F01_transcript/8090	3	c	(GGA)5gc(AAG)6agt(AGG)5	53	1493	1545
F01_transcript/8091	1	p2	(AT)6	12	767	778
F01_transcript/8091	2	p1	(T)10	10	2052	2061
F01_transcript/8094	1	p1	(T)11	11	1640	1650
F01_transcript/8094	2	p1	(T)13	13	1868	1880
F01_transcript/8094	3	p1	(T)10	10	2058	2067
F01_transcript/8097	1	p1	(T)12	12	1339	1350
F01_transcript/8098	1	p1	(T)13	13	1612	1624
F01_transcript/8102	1	p3	(GAT)5	15	1658	1672
F01_transcript/8104	1	p1	(T)13	13	860	872
F01_transcript/8104	2	p1	(T)11	11	1165	1175
F01_transcript/8107	1	p3	(ATT)5	15	1560	1574
F01_transcript/8109	1	p2	(TA)6	12	1309	1320
F01_transcript/8109	2	p2	(TA)7	14	1848	1861
F01_transcript/8114	1	c	(AT)6gcaaaatagatagaaagaatgggtatgaagttatatagtgatttaaaaaggaaaat(TAA)6	86	956	1041
F01_transcript/8114	2	p2	(AT)9	18	1185	1202
F01_transcript/8114	3	p1	(A)12	12	1853	1864
F01_transcript/8115	1	p1	(T)16	16	1816	1831
F01_transcript/8117	1	p3	(GAG)6	18	1321	1338
F01_transcript/8118	1	c	(T)18cattaccactctttacatatctaaa(AC)44	131	1733	1863
F01_transcript/8120	1	p2	(TG)8	16	1302	1317
F01_transcript/8124	1	p3	(GGC)6	18	115	132
F01_transcript/8127	1	p3	(GAG)5	15	760	774
F01_transcript/8136	1	p1	(A)12	12	1524	1535
F01_transcript/8136	2	p2	(AG)9	18	1965	1982
F01_transcript/8137	1	p2	(GT)6	12	9	20
F01_transcript/8140	1	p1	(A)11	11	1528	1538
F01_transcript/8143	1	p3	(CCA)5	15	901	915
F01_transcript/8143	2	p2	(TA)9	18	1073	1090
F01_transcript/8144	1	p2	(CA)47	94	1900	1993
F01_transcript/8145	1	c	(GA)7aaattagttt(A)11	35	940	974
F01_transcript/8145	2	c	(CA)10cgtacattggttctttgctgtgttgagaaaaggaaatc(GT)6	70	1119	1188
F01_transcript/8145	3	p1	(T)10	10	2030	2039
F01_transcript/8146	1	p2	(TA)7	14	1952	1965
F01_transcript/8147	1	p1	(T)11	11	1900	1910
F01_transcript/8157	1	c*	(TTC)5(TC)6*	25	45	69
F01_transcript/8157	2	c	(A)10tagagatcg(A)11ttgagggacaaaaca(C)11aaaattaagagaatagaatagaaaccggaagctaaa(AG)6	104	300	403
F01_transcript/8160	1	p2	(AT)7	14	1579	1592
F01_transcript/8162	1	p1	(A)10	10	2034	2043
F01_transcript/8166	1	p1	(A)11	11	1166	1176
F01_transcript/8167	1	c	(GT)50ttgtgtgtgtt(TG)6ta(TG)42(AG)11(GA)29	289	1703	1991
F01_transcript/8169	1	p1	(T)13	13	1733	1745
F01_transcript/8170	1	p1	(T)11	11	859	869
F01_transcript/8170	2	p3	(TCC)8	24	1257	1280
F01_transcript/8170	3	p2	(CA)7	14	1897	1910
F01_transcript/8171	1	c	(T)15atgatggcca(T)10	35	1953	1987
F01_transcript/8174	1	p1	(T)13	13	1624	1636
F01_transcript/8176	1	p1	(C)12	12	1968	1979
F01_transcript/8182	1	p3	(CAG)6	18	81	98
F01_transcript/8182	2	p2	(GA)6	12	1209	1220
F01_transcript/8183	1	c	(ATT)5gtggttattcaatttggcagatttcagaacttcatgtgcacactagatatata(T)11	79	1652	1730
F01_transcript/8184	1	p1	(T)10	10	1154	1163
F01_transcript/8184	2	c	(A)11ttaatagataaaaaaataaatggttgtgataatcatatagtaaaatatattt(ATA)6	81	1611	1691
F01_transcript/8189	1	c	(T)11ctatttgaatataatttgttttatatatgttgagcaagaacatatttc(AT)6	71	1904	1974
F01_transcript/8197	1	p1	(T)13	13	1865	1877
F01_transcript/8199	1	p2	(TG)7	14	1612	1625
F01_transcript/8199	2	c	(A)10ggt(A)11	24	1949	1972
F01_transcript/8203	1	p1	(T)11	11	1261	1271
F01_transcript/8207	1	p3	(AAG)5	15	1175	1189
F01_transcript/8215	1	p1	(T)15	15	1324	1338
F01_transcript/8216	1	p1	(T)12	12	1561	1572
F01_transcript/8216	2	p1	(T)17	17	2008	2024
F01_transcript/8217	1	p1	(A)31	31	1674	1704
F01_transcript/8218	1	c	(T)14ctttcttccctcctcttttttcttctttttgtttatgtgtacagctccaaatcattgttgaatgtcattcaagatatc(A)14	106	1533	1638
F01_transcript/8220	1	p1	(T)12	12	1167	1178
F01_transcript/8220	2	p1	(T)11	11	1484	1494
F01_transcript/8220	3	p2	(AT)6	12	1889	1900
F01_transcript/8221	1	c	(CA)71at(TC)57	258	1820	2077
F01_transcript/8229	1	p1	(T)23	23	900	922
F01_transcript/8229	2	p1	(A)22	22	1243	1264
F01_transcript/8229	3	p1	(A)10	10	1437	1446
F01_transcript/8231	1	p3	(AAG)5	15	1487	1501
F01_transcript/8231	2	c	(AAG)7gaagcagcggaaggggatgaatagatagg(T)10	60	1613	1672
F01_transcript/8231	3	p2	(AT)6	12	1987	1998
F01_transcript/8232	1	c	(TAT)6ttatttattatta(T)15	46	461	506
F01_transcript/8232	2	p1	(T)11	11	1286	1296
F01_transcript/8236	1	p1	(T)12	12	1404	1415
F01_transcript/8237	1	p1	(A)10	10	1538	1547
F01_transcript/8237	2	p1	(A)27	27	1804	1830
F01_transcript/8240	1	p1	(T)13	13	696	708
F01_transcript/8240	2	p1	(T)11	11	1096	1106
F01_transcript/8240	3	p1	(T)10	10	1940	1949
F01_transcript/8242	1	p1	(C)10	10	1101	1110
F01_transcript/8245	1	p1	(T)12	12	1590	1601
F01_transcript/8245	2	c	(TCC)26ctctcccctcaaccctttcttcattatcttcaatttgcttcctttgcctgcacagtataa(C)15	153	1857	2009
F01_transcript/8250	1	c	(AC)8gcacacaa(AC)7	38	2	39
F01_transcript/8250	2	p3	(TGA)7	21	704	724
F01_transcript/8250	3	p1	(A)10	10	1642	1651
F01_transcript/8253	1	p1	(A)14	14	1501	1514
F01_transcript/8258	1	p3	(TTA)9	27	315	341
F01_transcript/8258	2	p2	(AT)6	12	1678	1689
F01_transcript/8261	1	p1	(T)13	13	672	684
F01_transcript/8266	1	p2	(AT)6	12	120	131
F01_transcript/8266	2	c	(AT)6agaaggtg(GA)8	36	991	1026
F01_transcript/8266	3	p2	(TG)11	22	1733	1754
F01_transcript/8270	1	c	(ACAG)21acacacagacacacagacacacagacacacag(AC)44	204	972	1175
F01_transcript/8270	2	c	(TTA)5atattattattgttattgttattgttgtctcttattatatatgac(T)12	72	1563	1634
F01_transcript/8271	1	c	(AGTG)18(AGCG)5	92	903	994
F01_transcript/8272	1	p1	(A)11	11	722	732
F01_transcript/8272	2	c	(T)10aaaccctttgaatgctcgaacactttcaagacacgcttcctagtggagaaaattggacgcggaataga(T)14	92	863	954
F01_transcript/8272	3	p1	(C)11	11	1896	1906
F01_transcript/8274	1	p2	(CT)7	14	167	180
F01_transcript/8274	2	c	(CT)6cacaccgaggaaaacgtacgcccttttcctctcg(CT)8caccttctctctcttctcttt(TC)6attctccctccctctctctcc(CT)10	136	351	486
F01_transcript/8274	3	p1	(T)11	11	1515	1525
F01_transcript/8276	1	p1	(A)10	10	533	542
F01_transcript/8276	2	p2	(AT)8	16	1995	2010
F01_transcript/8277	1	c	(T)15ctttttgtctccttttataaaaaaaagttgaacagtttgtgggtacaaagtgtgctc(T)12	84	1118	1201
F01_transcript/8281	1	p3	(TGA)6	18	1318	1335
F01_transcript/8281	2	c	(T)22cccc(CT)10	46	1574	1619
F01_transcript/8286	1	p1	(G)13	13	1736	1748
F01_transcript/8286	2	p1	(T)22	22	1871	1892
F01_transcript/8288	1	p1	(A)11	11	1930	1940
F01_transcript/8294	1	p1	(T)10	10	1298	1307
F01_transcript/8294	2	p2	(GT)7	14	1888	1901
F01_transcript/8300	1	p2	(GT)15	30	1	30
F01_transcript/8300	2	p2	(CA)9	18	235	252
F01_transcript/8300	3	p1	(T)11	11	1247	1257
F01_transcript/8302	1	p1	(A)14	14	822	835
F01_transcript/8302	2	p3	(GTT)5	15	1414	1428
F01_transcript/8306	1	p3	(GCA)5	15	1793	1807
F01_transcript/8307	1	p2	(AC)8	16	610	625
F01_transcript/8307	2	p1	(A)35	35	757	791
F01_transcript/8307	3	c	(TG)39tatgtgtgtgtgtatgtgtatgtgtatgtgtatgggtatgggtatgtgtatgggtatgg(GTATGC)11gtgcgtgc(GT)7	225	1685	1909
F01_transcript/8313	1	p1	(A)12	12	1815	1826
F01_transcript/8326	1	p1	(T)14	14	86	99
F01_transcript/8326	2	c*	(AG)47(AGA)5*	107	281	387
F01_transcript/8329	1	p2	(AT)6	12	1400	1411
F01_transcript/8331	1	p3	(AAG)6	18	1779	1796
F01_transcript/8333	1	c	(CACG)8(CA)10	52	1167	1218
F01_transcript/8333	2	p1	(A)35	35	1663	1697
F01_transcript/8334	1	p1	(A)11	11	1021	1031
F01_transcript/8334	2	p1	(T)11	11	1395	1405
F01_transcript/8334	3	p1	(A)11	11	1794	1804
F01_transcript/8337	1	p1	(T)11	11	1747	1757
F01_transcript/8340	1	c*	(CA)6cgcacacgt(ACACGC)7(CA)18*gacacacacaaa(AC)11	132	51	182
F01_transcript/8340	2	p3	(ATA)5	15	1714	1728
F01_transcript/8342	1	p1	(T)18	18	1107	1124
F01_transcript/8343	1	c	(A)14taaggagag(A)12	35	1599	1633
F01_transcript/8344	1	c	(G)10aaaaaaagataggatgcataacaggaagaaaacgtaccagacacgaagcagagaaagcgagtgggagaagaaaagcgaagataa(T)10	104	1922	2025
F01_transcript/8353	1	p1	(T)12	12	1585	1596
F01_transcript/8353	2	c	(TCC)17ctctccccttcaaccctttcttcattatcttcaatttgcttcctttgcctgcacagtataa(C)12	124	1852	1975
F01_transcript/8359	1	c	(T)14(AT)8	30	1748	1777
F01_transcript/8361	1	p1	(G)13	13	3	15
F01_transcript/8362	1	p3	(GCT)6	18	681	698
F01_transcript/8370	1	c	(TGA)5ggaagaagtgggaatgggagagttagatgttgacagc(GAA)6	70	1002	1071
F01_transcript/8371	1	p1	(T)11	11	116	126
F01_transcript/8373	1	p2	(AG)7	14	103	116
F01_transcript/8375	1	p1	(T)17	17	321	337
F01_transcript/8380	1	c	(T)16g(T)11	28	1651	1678
F01_transcript/8384	1	p2	(AG)6	12	893	904
F01_transcript/8388	1	p1	(T)14	14	1738	1751
F01_transcript/8391	1	p1	(T)17	17	1812	1828
F01_transcript/8397	1	p3	(GAT)5	15	1443	1457
F01_transcript/8405	1	p1	(T)10	10	1577	1586
F01_transcript/8406	1	p1	(A)10	10	1960	1969
F01_transcript/8410	1	c	(AG)6(GA)16	44	1301	1344
F01_transcript/8414	1	p1	(T)14	14	971	984
F01_transcript/8414	2	p1	(A)11	11	1238	1248
F01_transcript/8415	1	p5	(TTTTA)5	25	1847	1871
F01_transcript/8416	1	p1	(T)10	10	1641	1650
F01_transcript/8421	1	p1	(A)11	11	1244	1254
F01_transcript/8421	2	p2	(GT)11	22	1690	1711
F01_transcript/8425	1	p1	(A)11	11	1291	1301
F01_transcript/8431	1	p1	(T)11	11	1213	1223
F01_transcript/8431	2	p1	(T)11	11	1435	1445
F01_transcript/8437	1	p1	(A)10	10	151	160
F01_transcript/8437	2	p3	(GAA)8	24	1656	1679
F01_transcript/8440	1	p2	(TA)8	16	1583	1598
F01_transcript/8442	1	p1	(T)11	11	1808	1818
F01_transcript/8444	1	p3	(ACC)5	15	1547	1561
F01_transcript/8450	1	p1	(A)10	10	984	993
F01_transcript/8457	1	p1	(T)10	10	1012	1021
F01_transcript/8457	2	p1	(A)11	11	1386	1396
F01_transcript/8457	3	c	(T)14ctacttggatactttaccgtataatgaataataacaatctgcaataaatgcgatctttgattgaaaact(AC)10aaacgtgcgtgtgcgtgcgcatgcatgcgtgtgcatgcgtgcatgtatatgtatac(AT)6	171	1831	2001
F01_transcript/8458	1	c*	(T)13(TTA)6*	29	1556	1584
F01_transcript/8465	1	p2	(AC)8	16	710	725
F01_transcript/8465	2	p1	(A)33	33	857	889
F01_transcript/8465	3	c	(TG)32ta(TGTATG)10ggtatgtgtatgggtatgtgtatgggtatgtgtatgggtatgg(GTATGC)5gtgcgtgca(TG)7	222	1783	2004
F01_transcript/8466	1	c	(T)15ctttttgtctccttttataaaaaaaagttgaacagtttgtgggtacaaagtgtgctc(T)13	85	1290	1374
F01_transcript/8468	1	p1	(A)11	11	1697	1707
F01_transcript/8469	1	p1	(A)10	10	1491	1500
F01_transcript/8472	1	p1	(T)11	11	91	101
F01_transcript/8473	1	c	(T)17ctttttgtctccttttataaaaaaaagttgaacagtttgtgggtacaaagtgtgctc(T)11	85	1308	1392
F01_transcript/8474	1	p3	(TTA)5	15	1908	1922
F01_transcript/8480	1	p1	(C)16	16	1829	1844
F01_transcript/8481	1	p1	(T)14	14	1085	1098
F01_transcript/8484	1	p2	(TC)6	12	1352	1363
F01_transcript/8488	1	p3	(GAA)7	21	15	35
F01_transcript/8491	1	c	(A)11g(T)11	23	1164	1186
F01_transcript/8496	1	p6	(AATCAT)5	30	1223	1252
F01_transcript/8496	2	p3	(AAG)7	21	1800	1820
F01_transcript/8499	1	p1	(T)19	19	1727	1745
F01_transcript/8501	1	c	(T)24cccc(CT)10	48	1404	1451
F01_transcript/8506	1	p1	(T)23	23	1994	2016
F01_transcript/8507	1	p1	(A)10	10	1921	1930
F01_transcript/8508	1	p1	(A)10	10	1404	1413
F01_transcript/8511	1	p3	(TAT)6	18	1183	1200
F01_transcript/8511	2	p1	(T)14	14	1387	1400
F01_transcript/8511	3	p1	(T)12	12	1708	1719
F01_transcript/8511	4	p1	(T)10	10	1952	1961
F01_transcript/8513	1	c	(GT)7(CA)8c(CA)23	77	1450	1526
F01_transcript/8513	2	p3	(ATT)6	18	1986	2003
F01_transcript/8517	1	p2	(TG)46	92	1786	1877
F01_transcript/8518	1	p1	(T)10	10	1525	1534
F01_transcript/8521	1	c	(TA)7cagttatgatataacttacatatacacacgatgaagtctgccctttg(A)13	74	1392	1465
F01_transcript/8530	1	p2	(AT)9	18	2007	2024
F01_transcript/8531	1	p2	(TG)7	14	1766	1779
F01_transcript/8532	1	c	(CCA)5gcagcacccacagcagcagcagtcgtccccccca(CAG)6	67	1478	1544
F01_transcript/8533	1	p3	(ATT)5	15	1293	1307
F01_transcript/8533	2	p1	(C)10	10	1753	1762
F01_transcript/8535	1	p3	(TTA)13	39	1807	1845
F01_transcript/8536	1	c	(AC)12tcattcacatgtgtgtgta(TG)8	59	1795	1853
F01_transcript/8537	1	p2	(CA)48	96	1444	1539
F01_transcript/8544	1	p1	(T)10	10	1639	1648
F01_transcript/8546	1	c	(GA)7a(AG)11aaagagaa(AG)30	105	486	590
F01_transcript/8546	2	p3	(TCC)5	15	926	940
F01_transcript/8546	3	p2	(AT)9	18	1710	1727
F01_transcript/8548	1	p1	(T)10	10	1648	1657
F01_transcript/8554	1	p1	(T)11	11	113	123
F01_transcript/8554	2	p1	(T)11	11	288	298
F01_transcript/8555	1	p1	(T)17	17	1670	1686
F01_transcript/8555	2	c	(A)12c(A)10	23	1905	1927
F01_transcript/8557	1	p1	(A)18	18	1770	1787
F01_transcript/8561	1	p1	(A)10	10	1590	1599
F01_transcript/8563	1	p1	(T)29	29	1487	1515
F01_transcript/8563	2	c*	(A)12(AAT)5*	25	1657	1681
F01_transcript/8564	1	p2	(CA)14	28	1408	1435
F01_transcript/8565	1	p1	(T)10	10	1556	1565
F01_transcript/8572	1	c	(AT)8(GT)8	32	1019	1050
F01_transcript/8572	2	p2	(AT)9	18	2022	2039
F01_transcript/8575	1	c	(GT)26t(TG)12tttgtgtgtttgtgtgtgtt(TG)44(AG)25	235	1704	1938
F01_transcript/8576	1	c	(AGG)5ttggaagatggaggatggaagaggaggaggatggaagaataatgaaagaagaggaaagt(GGA)6	92	35	126
F01_transcript/8576	2	c	(T)13ctttcttc(CT)25ttctt(TC)19ctctctctctcctctc(CT)16	162	355	516
F01_transcript/8576	3	p1	(A)10	10	1130	1139
F01_transcript/8577	1	p3	(CAG)14	42	168	209
F01_transcript/8583	1	p2	(TA)7	14	1809	1822
F01_transcript/8584	1	p1	(T)16	16	2023	2038
F01_transcript/8587	1	p2	(GA)6	12	1324	1335
F01_transcript/8593	1	p1	(T)16	16	942	957
F01_transcript/8595	1	c	(AG)41ataca(AG)10aaagagggaggagagagaaaaagatacgtgcagctatcacttcatctccgattgcactttcaacaacggtgtttatgttttctt(TA)6	203	1232	1434
F01_transcript/8600	1	c*	(GCAC)13(CA)30*	109	1927	2035
F01_transcript/8603	1	p1	(A)10	10	1085	1094
F01_transcript/8603	2	p1	(T)10	10	2021	2030
F01_transcript/8610	1	p1	(T)13	13	1846	1858
F01_transcript/8611	1	c	(T)10attttttttatggattttttttatgttcaagtttgtaacattccatagttaattaattatgtatattgta(T)22	102	1846	1947
F01_transcript/8614	1	p1	(A)10	10	1911	1920
F01_transcript/8617	1	p1	(T)12	12	1283	1294
F01_transcript/8621	1	p1	(T)20	20	1286	1305
F01_transcript/8621	2	p2	(AT)6	12	1709	1720
F01_transcript/8622	1	p5	(TTTTA)5	25	1820	1844
F01_transcript/8627	1	p1	(T)11	11	1378	1388
F01_transcript/8627	2	p2	(TG)32	64	1650	1713
F01_transcript/8641	1	p1	(T)11	11	1618	1628
F01_transcript/8643	1	p1	(T)13	13	1703	1715
F01_transcript/8659	1	p1	(A)11	11	1775	1785
F01_transcript/8663	1	p1	(T)12	12	1011	1022
F01_transcript/8664	1	p1	(T)10	10	916	925
F01_transcript/8664	2	p3	(ATT)5	15	1209	1223
F01_transcript/8666	1	p2	(AG)6	12	502	513
F01_transcript/8666	2	c*	(ATT)5(T)13*	26	1984	2009
F01_transcript/8667	1	p1	(A)13	13	1669	1681
F01_transcript/8667	2	c*	(TAT)5(T)12*	26	1936	1961
F01_transcript/8669	1	p1	(A)16	16	106	121
F01_transcript/8670	1	p1	(T)12	12	1601	1612
F01_transcript/8670	2	p1	(A)10	10	1905	1914
F01_transcript/8680	1	p1	(T)10	10	341	350
F01_transcript/8682	1	p1	(T)14	14	972	985
F01_transcript/8683	1	p2	(CA)7	14	75	88
F01_transcript/8685	1	c	(AT)13(GT)14	54	911	964
F01_transcript/8686	1	p1	(T)11	11	1456	1466
F01_transcript/8686	2	p2	(AT)6	12	1708	1719
F01_transcript/8688	1	p1	(T)11	11	1042	1052
F01_transcript/8688	2	c	(A)11tgactctgaatgtttaaaaagaaaaatgttaataatgataagcaaaaaattaacc(A)12taaaaagc(A)11tg(TA)9	117	1254	1370
F01_transcript/8688	3	p2	(GA)9	18	1628	1645
F01_transcript/8688	4	c	(A)10gtctgaaaaaa(AT)6	33	1787	1819
F01_transcript/8689	1	p2	(TC)6	12	1325	1336
F01_transcript/8694	1	c	(TG)9ta(TG)22	64	16	79
F01_transcript/8694	2	p1	(T)13	13	1629	1641
F01_transcript/8695	1	p2	(AT)6	12	1964	1975
F01_transcript/8703	1	p3	(GGC)5	15	111	125
F01_transcript/8703	2	p1	(T)11	11	1944	1954
F01_transcript/8704	1	p3	(GCG)7	21	76	96
F01_transcript/8704	2	p3	(AGC)5	15	638	652
F01_transcript/8704	3	p1	(T)11	11	1727	1737
F01_transcript/8706	1	p3	(ATA)7	21	1510	1530
F01_transcript/8708	1	p1	(A)12	12	77	88
F01_transcript/8709	1	p4	(GTTT)5	20	1003	1022
F01_transcript/8709	2	p1	(A)11	11	1643	1653
F01_transcript/8711	1	c	(T)15atttttttacctttcgctattggaccgttttaactttcaacatggttttaaagtgcagaac(T)11	87	21	107
F01_transcript/8712	1	p1	(T)11	11	79	89
F01_transcript/8712	2	p1	(A)12	12	947	958
F01_transcript/8718	1	c	(GA)6cagagataa(AG)7	35	32	66
F01_transcript/8718	2	c	(T)10aagttttcgtcacacgtttttgtagatctcaaagaaagaagcgatagtggattgtttccttcatattgtaatgggtttattaatatagtttaatg(TCAT)5	125	365	489
F01_transcript/8718	3	c	(AG)7gaagatgc(T)12gaaaatcgtttactttgagattttcttttttcccgtgttgc(AT)6tatttttttgagttttattatcgcagtcttctgtgtatg(TA)7	140	753	892
F01_transcript/8718	4	p2	(AG)7	14	1354	1367
F01_transcript/8718	5	p1	(T)14	14	1793	1806
F01_transcript/8718	6	p1	(T)18	18	1961	1978
F01_transcript/8724	1	p1	(T)21	21	1871	1891
F01_transcript/8727	1	p3	(TGA)5	15	681	695
F01_transcript/8727	2	p3	(AAG)5	15	1078	1092
F01_transcript/8727	3	p1	(T)15	15	1561	1575
F01_transcript/8727	4	p2	(TA)6	12	1808	1819
F01_transcript/8734	1	p2	(AT)11	22	647	668
F01_transcript/8734	2	p1	(T)14	14	1180	1193
F01_transcript/8735	1	c	(CA)20cttgtgtatttaatgtacatgtatgtatatatatgttatatatt(TA)8tgcatatatatgatata(AC)17aa(AC)11	175	1229	1403
F01_transcript/8736	1	p2	(TA)7	14	1533	1546
F01_transcript/8736	2	p2	(AT)7	14	1819	1832
F01_transcript/8741	1	p1	(A)16	16	1418	1433
F01_transcript/8742	1	c	(A)14taaggagag(A)12	35	1550	1584
F01_transcript/8752	1	p1	(A)11	11	1913	1923
F01_transcript/8753	1	p1	(T)10	10	1856	1865
F01_transcript/8757	1	p1	(A)14	14	71	84
F01_transcript/8757	2	p1	(A)10	10	345	354
F01_transcript/8762	1	p2	(TC)25	50	602	651
F01_transcript/8762	2	p1	(T)19	19	1297	1315
F01_transcript/8764	1	c	(T)13gagaacacatcctgcagagtaaaacatgaaattttttccatttttatttcagattgtgtat(ATA)6	92	1828	1919
F01_transcript/8765	1	p1	(T)12	12	1487	1498
F01_transcript/8765	2	p1	(T)16	16	1934	1949
F01_transcript/8772	1	p3	(CTC)5	15	534	548
F01_transcript/8772	2	p2	(TC)6	12	1303	1314
F01_transcript/8774	1	c	(AG)39gaaaaggagaaaaaaagtagtaggaacgagttcagtaattaatttaaaaagaataaagaagaagaag(A)10	155	1459	1613
F01_transcript/8776	1	c	(CA)41aaat(TC)38	162	1821	1982
F01_transcript/8779	1	p1	(T)11	11	1499	1509
F01_transcript/8779	2	p2	(AT)6	12	1750	1761
F01_transcript/8781	1	p1	(T)12	12	1500	1511
F01_transcript/8781	2	p3	(TTC)9	27	1701	1727
F01_transcript/8782	1	p1	(A)25	25	1681	1705
F01_transcript/8791	1	p1	(A)11	11	1925	1935
F01_transcript/8796	1	p1	(T)11	11	1062	1072
F01_transcript/8796	2	p2	(AG)8	16	1967	1982
F01_transcript/8797	1	c	(T)15gtatgagattcattaatcctgttatttggtgag(AT)7	62	1481	1542
F01_transcript/8797	2	p1	(A)10	10	1804	1813
F01_transcript/8798	1	c	(A)12taacaattttgattatccactgcaagtatattgtacattttcttacgtctgaaatgaatgttgtaacatt(A)14(TA)7(TG)9	128	1870	1997
F01_transcript/8801	1	p1	(T)10	10	1995	2004
F01_transcript/8803	1	c	(C)12tcactcccccact(C)11	36	1399	1434
F01_transcript/8807	1	p1	(T)10	10	1288	1297
F01_transcript/8810	1	p1	(T)12	12	1702	1713
F01_transcript/8815	1	p1	(A)11	11	1829	1839
F01_transcript/8817	1	p1	(A)10	10	1885	1894
F01_transcript/8818	1	p2	(AG)7	14	365	378
F01_transcript/8826	1	c	(TG)8cctttgtgtgggtatgtgct(TG)19tttgt(AC)38atacatatatatacatacatac(AT)8	193	10	202
F01_transcript/8826	2	c	(C)11attctccctcctttcccttct(CTTCC)7	67	646	712
F01_transcript/8826	3	p1	(T)11	11	1351	1361
F01_transcript/8826	4	p1	(A)12	12	1889	1900
F01_transcript/8829	1	p1	(T)10	10	1521	1530
F01_transcript/8831	1	p3	(GAT)5	15	1379	1393
F01_transcript/8835	1	c	(GT)6ga(GT)33	80	1306	1385
F01_transcript/8835	2	p2	(TG)8	16	1487	1502
F01_transcript/8846	1	c	(GA)19g(GA)8g(GA)23	102	1803	1904
F01_transcript/8851	1	p2	(AG)42	84	1594	1677
F01_transcript/8852	1	p1	(A)11	11	385	395
F01_transcript/8872	1	p3	(AAG)5	15	166	180
F01_transcript/8872	2	p1	(A)10	10	1332	1341
F01_transcript/8872	3	p1	(T)10	10	1648	1657
F01_transcript/8874	1	c	(GA)8cgagagagaggagaaagagagagaa(AG)9a(AG)12(AAAG)9	120	1	120
F01_transcript/8874	2	c	(GT)15c(TG)9tttgt(GA)12ggtgtctatttatgtgcataagtatgaatgtgtgtatatgtgta(TG)7taaaaaatatgtgtattctaatttgtgtttatctaagtttagaatatttactcactattcttccacgagtatttggaag(A)10	225	485	709
F01_transcript/8882	1	p1	(T)13	13	1667	1679
F01_transcript/8888	1	c*	(AT)8(T)11*	26	1917	1942
F01_transcript/8892	1	p1	(T)10	10	1100	1109
F01_transcript/8892	2	p3	(TTA)5	15	1299	1313
F01_transcript/8894	1	p1	(T)11	11	1180	1190
F01_transcript/8898	1	c	(C)13acacacac(CACACT)8(CACACC)9	123	1639	1761
F01_transcript/8908	1	p2	(TA)6	12	1088	1099
F01_transcript/8909	1	p1	(A)22	22	1331	1352
F01_transcript/8909	2	p1	(T)12	12	1864	1875
F01_transcript/8919	1	p6	(CTAAGT)6	36	484	519
F01_transcript/8919	2	c	(CT)6ccgtctttttaatccaccctgctctttaatcctctttcaccactat(CTC)5	73	1367	1439
F01_transcript/8920	1	p2	(TA)7	14	802	815
F01_transcript/8923	1	c	(GA)15aaaaaagaagaagagaaatggaaggatagaaaagagagagaaagtttaagagtgttcacgag(AGAA)7acaaggaaagatgtagaaaagaagagaaagaagtgtcacgtgttgttgctg(T)18	189	49	237
F01_transcript/8925	1	p1	(T)11	11	948	958
F01_transcript/8928	1	p1	(A)10	10	359	368
F01_transcript/8933	1	p1	(T)11	11	1302	1312
F01_transcript/8934	1	p1	(T)13	13	1387	1399
F01_transcript/8936	1	p3	(GAT)5	15	1621	1635
F01_transcript/8937	1	p1	(T)11	11	1246	1256
F01_transcript/8937	2	p1	(A)37	37	1611	1647
F01_transcript/8943	1	p3	(TGA)7	21	1919	1939
F01_transcript/8944	1	p1	(T)23	23	690	712
F01_transcript/8944	2	p1	(T)10	10	1756	1765
F01_transcript/8945	1	p1	(A)10	10	127	136
F01_transcript/8949	1	c	(GT)48ttgtgtttgtgtgtttgtgtgtgtttgtgtgtgtttgtgtt(TG)14(AG)30(GA)21	267	1633	1899
F01_transcript/8950	1	p1	(T)21	21	1343	1363
F01_transcript/8952	1	p1	(T)13	13	1197	1209
F01_transcript/8954	1	p2	(GA)7	14	19	32
F01_transcript/8956	1	p1	(T)22	22	695	716
F01_transcript/8956	2	p1	(T)10	10	1761	1770
F01_transcript/8957	1	p1	(T)18	18	1402	1419
F01_transcript/8957	2	p1	(T)29	29	1596	1624
F01_transcript/8963	1	p3	(GAC)5	15	437	451
F01_transcript/8967	1	p1	(T)10	10	1069	1078
F01_transcript/8968	1	c	(GT)20atgtatgta(TG)6ta(TG)31	125	1	125
F01_transcript/8968	2	p1	(A)17	17	1336	1352
F01_transcript/8968	3	p3	(ATT)11	33	1735	1767
F01_transcript/8979	1	p3	(CTG)6	18	68	85
F01_transcript/8984	1	p1	(T)10	10	1455	1464
F01_transcript/8985	1	p3	(GAA)6	18	173	190
F01_transcript/8985	2	c	(T)11cacatatagatagcttgacaaccacttagtcaccaaggagccaattactgctttcacccctttattccttgaactattggaaagaaaagtctttaa(T)12	119	1529	1647
F01_transcript/8990	1	p1	(T)11	11	1864	1874
F01_transcript/8997	1	c	(TC)7g(TC)69	153	16	168
F01_transcript/8997	2	p1	(T)11	11	1731	1741
F01_transcript/9007	1	p3	(TTC)5	15	1262	1276
F01_transcript/9007	2	p1	(T)11	11	1486	1496
F01_transcript/9007	3	p1	(A)15	15	1709	1723
F01_transcript/9012	1	p2	(AC)42	84	1760	1843
F01_transcript/9018	1	p1	(T)10	10	447	456
F01_transcript/9020	1	c	(AG)20gaaaaggagaaaaaaagtagtaagaacgagttcagtaattaatttaaaaagaataaagaagaagaag(A)11	118	1461	1578
F01_transcript/9030	1	c	(AG)28gaaaaggagaaaaaaagtagtaggaacgagttcagtaattaatttaaaaagaataaagaagaagaag(A)10	133	1461	1593
F01_transcript/9032	1	p3	(AAG)5	15	264	278
F01_transcript/9032	2	p3	(AAG)5	15	495	509
F01_transcript/9033	1	p3	(TTA)5	15	1769	1783
F01_transcript/9034	1	p1	(A)15	15	1531	1545
F01_transcript/9039	1	p2	(AG)9	18	1462	1479
F01_transcript/9042	1	c	(AG)7aaa(AG)8tgtaagagatac(AG)10	65	44	108
F01_transcript/9043	1	p2	(CA)8	16	1321	1336
F01_transcript/9043	2	p1	(T)13	13	1902	1914
F01_transcript/9054	1	p2	(TA)6	12	278	289
F01_transcript/9054	2	c	(A)14t(A)10t(A)10	36	587	622
F01_transcript/9055	1	p2	(GT)6	12	1945	1956
F01_transcript/9064	1	p1	(T)11	11	1445	1455
F01_transcript/9067	1	p3	(GGC)6	18	247	264
F01_transcript/9070	1	p3	(GCG)5	15	388	402
F01_transcript/9071	1	p2	(TG)6	12	1428	1439
F01_transcript/9075	1	c	(C)13tccctctccctccgggacgg(GGC)6	51	47	97
F01_transcript/9075	2	p3	(CTA)5	15	1383	1397
F01_transcript/9078	1	p1	(A)32	32	141	172
F01_transcript/9084	1	p1	(A)17	17	1410	1426
F01_transcript/9087	1	p1	(T)10	10	1552	1561
F01_transcript/9087	2	p1	(T)11	11	1794	1804
F01_transcript/9090	1	p1	(T)17	17	103	119
F01_transcript/9090	2	c	(A)11gaaaaag(A)15	33	448	480
F01_transcript/9090	3	p1	(A)10	10	836	845
F01_transcript/9091	1	p1	(A)18	18	318	335
F01_transcript/9093	1	c	(CCT)5ccc(CCT)9	45	130	174
F01_transcript/9093	2	p1	(T)13	13	1724	1736
F01_transcript/9094	1	p3	(TTA)5	15	1487	1501
F01_transcript/9096	1	p2	(AC)8	16	1860	1875
F01_transcript/9099	1	c	(T)10cgttgctttacattttacacataaaagacaacaaggatgttttaacaaaaaaag(A)11gaaaagaa(AAG)7	104	1675	1778
F01_transcript/9100	1	c	(TA)7tcttcacacacaa(AC)7	41	1024	1064
F01_transcript/9100	2	p1	(T)19	19	1452	1470
F01_transcript/9101	1	c	(TG)26cgcgtgcgtgc(GT)32gcgcgcgtgagtgc(GT)8	157	1746	1902
F01_transcript/9106	1	c	(TG)6ggatcgtgagtgcggtgtgtgtgggagcgtgagtgcgtatgtgcgtgcgtgca(TG)6	77	1789	1865
F01_transcript/9107	1	p1	(A)41	41	1709	1749
F01_transcript/9107	2	p2	(AC)13	26	1856	1881
F01_transcript/9109	1	p1	(T)10	10	1318	1327
F01_transcript/9110	1	c	(TG)7ta(TG)15tatgaa(GT)20gagtgtgtataa(AC)25ttcatacacg(CA)12	188	70	257
F01_transcript/9110	2	p1	(T)11	11	687	697
F01_transcript/9110	3	p1	(A)11	11	1107	1117
F01_transcript/9112	1	p1	(T)10	10	1125	1134
F01_transcript/9120	1	p2	(TA)7	14	1483	1496
F01_transcript/9120	2	c	(A)15tgaaattgaaaatga(T)14	44	1777	1820
F01_transcript/9125	1	c	(T)10g(T)13	24	1801	1824
F01_transcript/9135	1	p4	(GTCA)21	84	1469	1552
F01_transcript/9138	1	c*	(A)10(AT)7*	23	1722	1744
F01_transcript/9144	1	p3	(CCA)5	15	947	961
F01_transcript/9144	2	p1	(T)14	14	1236	1249
F01_transcript/9147	1	p1	(A)12	12	1869	1880
F01_transcript/9151	1	p1	(T)11	11	1269	1279
F01_transcript/9152	1	p2	(GA)8	16	68	83
F01_transcript/9152	2	p2	(CA)44	88	1705	1792
F01_transcript/9157	1	c	(CT)43(TC)21tgcta(T)10	143	5	147
F01_transcript/9157	2	p1	(A)10	10	987	996
F01_transcript/9157	3	p1	(T)10	10	1663	1672
F01_transcript/9163	1	p3	(GCA)5	15	1	15
F01_transcript/9163	2	p1	(T)10	10	1785	1794
F01_transcript/9165	1	p3	(ATT)6	18	1556	1573
F01_transcript/9169	1	p1	(T)17	17	1952	1968
F01_transcript/9170	1	p1	(T)11	11	1199	1209
F01_transcript/9176	1	p1	(A)10	10	1397	1406
F01_transcript/9177	1	p1	(T)13	13	1206	1218
F01_transcript/9181	1	p1	(A)11	11	1958	1968
F01_transcript/9187	1	p1	(T)14	14	1560	1573
F01_transcript/9187	2	p1	(T)12	12	1711	1722
F01_transcript/9187	3	p1	(T)11	11	1828	1838
F01_transcript/9188	1	p2	(TG)7	14	1450	1463
F01_transcript/9190	1	p1	(A)17	17	1305	1321
F01_transcript/9190	2	p1	(T)13	13	1489	1501
F01_transcript/9190	3	p2	(TA)8	16	1786	1801
F01_transcript/9194	1	p2	(AT)8	16	1950	1965
F01_transcript/9195	1	p2	(GA)14	28	1740	1767
F01_transcript/9196	1	p1	(T)18	18	1611	1628
F01_transcript/9203	1	p3	(CTA)6	18	92	109
F01_transcript/9203	2	p2	(TC)6	12	1294	1305
F01_transcript/9218	1	p3	(AGG)7	21	978	998
F01_transcript/9218	2	p1	(T)17	17	1649	1665
F01_transcript/9218	3	p1	(A)10	10	1868	1877
F01_transcript/9240	1	c	(GGA)6ggtgaaga(AGG)10	56	481	536
F01_transcript/9240	2	p1	(A)13	13	1862	1874
F01_transcript/9241	1	p1	(T)13	13	1642	1654
F01_transcript/9245	1	p1	(A)12	12	1283	1294
F01_transcript/9255	1	p1	(T)15	15	105	119
F01_transcript/9255	2	p1	(T)16	16	454	469
F01_transcript/9255	3	p1	(G)16	16	1289	1304
F01_transcript/9255	4	p2	(GA)6	12	1910	1921
F01_transcript/9258	1	p2	(GA)6	12	1421	1432
F01_transcript/9261	1	p1	(C)14	14	713	726
F01_transcript/9264	1	p1	(T)10	10	634	643
F01_transcript/9264	2	p1	(T)13	13	1847	1859
F01_transcript/9268	1	p2	(AC)34	68	1429	1496
F01_transcript/9268	2	p2	(AC)43	86	1747	1832
F01_transcript/9269	1	p3	(GAT)6	18	1608	1625
F01_transcript/9273	1	c	(TG)28ttggtgtttgtgtgtgtgtatgtgtc(TG)12t(TG)14	135	11	145
F01_transcript/9276	1	c*	(A)11(AT)6*	22	1854	1875
F01_transcript/9278	1	c*	(TG)17c(GCGT)6(GT)25*gcgcgcgtgagtgc(GT)8	137	1747	1883
F01_transcript/9292	1	p2	(GA)32	64	1820	1883
F01_transcript/9293	1	p1	(T)13	13	1876	1888
F01_transcript/9294	1	p1	(T)19	19	1354	1372
F01_transcript/9294	2	p1	(T)29	29	1549	1577
F01_transcript/9295	1	c	(C)12tcagagcccgtgggcgttggtagtagcagcccga(TGG)5	61	1391	1451
F01_transcript/9295	2	p3	(TTC)5	15	1574	1588
F01_transcript/9296	1	p2	(TC)6	12	994	1005
F01_transcript/9296	2	p3	(GGA)6	18	1799	1816
F01_transcript/9299	1	p2	(GT)6	12	1835	1846
F01_transcript/9301	1	p3	(AAT)6	18	1164	1181
F01_transcript/9301	2	c	(T)11atatatatgtatttctttcttaaagttttcattatctga(T)10	60	1328	1387
F01_transcript/9305	1	p1	(A)12	12	1100	1111
F01_transcript/9305	2	p1	(T)11	11	1870	1880
F01_transcript/9307	1	p1	(A)14	14	1515	1528
F01_transcript/9309	1	p1	(T)11	11	1477	1487
F01_transcript/9310	1	p1	(A)13	13	629	641
F01_transcript/9321	1	c*	(A)10(AT)6*	21	1705	1725
F01_transcript/9323	1	p3	(TTG)6	18	153	170
F01_transcript/9326	1	p3	(CAG)5	15	1567	1581
F01_transcript/9327	1	p3	(GAT)5	15	1475	1489
F01_transcript/9328	1	c	(GT)13atgtgtgtgtgc(GT)24	86	1	86
F01_transcript/9328	2	c	(TTA)5(T)12	27	949	975
F01_transcript/9328	3	p3	(CTT)5	15	1105	1119
F01_transcript/9328	4	p3	(ATC)7	21	1474	1494
F01_transcript/9330	1	p3	(TTC)5	15	1386	1400
F01_transcript/9330	2	p2	(TA)7	14	1725	1738
F01_transcript/9332	1	p3	(CAA)5	15	1324	1338
F01_transcript/9338	1	c	(TA)6tcttcacacacaa(AC)7	39	1021	1059
F01_transcript/9338	2	p1	(T)14	14	1431	1444
F01_transcript/9341	1	p1	(A)11	11	1209	1219
F01_transcript/9341	2	p1	(T)12	12	1641	1652
F01_transcript/9342	1	p1	(A)10	10	1718	1727
F01_transcript/9346	1	p1	(A)12	12	1747	1758
F01_transcript/9347	1	p1	(T)14	14	923	936
F01_transcript/9347	2	p1	(T)10	10	1074	1083
F01_transcript/9347	3	c	(A)11tctttttttttacttgga(T)11	40	1260	1299
F01_transcript/9347	4	p1	(A)13	13	1631	1643
F01_transcript/9348	1	p1	(T)21	21	1854	1874
F01_transcript/9352	1	c	(T)21gaaggggtaaattgaacta(T)21	61	950	1010
F01_transcript/9352	2	p1	(A)10	10	1145	1154
F01_transcript/9359	1	p1	(A)10	10	1544	1553
F01_transcript/9361	1	p3	(ATT)5	15	1684	1698
F01_transcript/9365	1	p1	(A)10	10	1731	1740
F01_transcript/9382	1	p2	(TA)6	12	1202	1213
F01_transcript/9383	1	p1	(A)27	27	1411	1437
F01_transcript/9387	1	p1	(A)11	11	994	1004
F01_transcript/9387	2	c	(GTGC)6(GT)30(GCGT)7gtgtgtgtgcgtgtgtgtgtgcgtgtgtgtgcgc(GT)12(GCGT)9gtgtgcgtgtgtgc(GT)7gc(GT)32gc(GT)33	368	1323	1690
F01_transcript/9389	1	p1	(T)22	22	1665	1686
F01_transcript/9398	1	p1	(A)21	21	247	267
F01_transcript/9398	2	p1	(T)17	17	1093	1109
F01_transcript/9399	1	p1	(T)10	10	1384	1393
F01_transcript/9402	1	c	(T)10a(T)10	21	1851	1871
F01_transcript/9406	1	c	(C)13tcagagcccgtgggcgttggtagtagcagcccga(TGG)5	62	1431	1492
F01_transcript/9406	2	p3	(TTC)5	15	1615	1629
F01_transcript/9408	1	p1	(T)17	17	1682	1698
F01_transcript/9408	2	p3	(AAT)5	15	1860	1874
F01_transcript/9411	1	p2	(GA)6	12	1036	1047
F01_transcript/9412	1	c	(GT)15gcgtgtgcgtgtaag(TA)6cacagatatatatgtatatat(AC)22at(AC)7	138	1	138
F01_transcript/9412	2	p1	(A)20	20	1396	1415
F01_transcript/9413	1	p1	(T)10	10	1690	1699
F01_transcript/9420	1	p2	(AT)7	14	1573	1586
F01_transcript/9423	1	c	(TC)6actg(T)14	30	1463	1492
F01_transcript/9434	1	p3	(GAG)9	27	1143	1169
F01_transcript/9435	1	c	(AT)6(GT)9	30	946	975
F01_transcript/9436	1	p1	(T)13	13	1211	1223
F01_transcript/9436	2	p1	(T)24	24	1336	1359
F01_transcript/9437	1	p2	(AC)10	20	1839	1858
F01_transcript/9443	1	p1	(T)16	16	903	918
F01_transcript/9444	1	p1	(T)17	17	1523	1539
F01_transcript/9444	2	p1	(T)12	12	1677	1688
F01_transcript/9444	3	p1	(T)13	13	1794	1806
F01_transcript/9447	1	p1	(T)12	12	1766	1777
F01_transcript/9454	1	p1	(A)13	13	1080	1092
F01_transcript/9454	2	p3	(TGC)5	15	1653	1667
F01_transcript/9459	1	p1	(A)11	11	983	993
F01_transcript/9459	2	c*	(GTGC)6(GT)27(GTGC)7*gtgtgtgtgtgcgtgtgtgtgtgcgtgtgtgtgcgc(GT)13gcgtgcgtgcgtgcgttcgtgcgtgcgtgcgtgtgtgcgtgtgtgc(GT)7gc(GT)27gc(GT)33	350	1312	1661
F01_transcript/9465	1	p1	(A)11	11	1094	1104
F01_transcript/9468	1	p1	(T)10	10	963	972
F01_transcript/9468	2	p1	(A)13	13	1636	1648
F01_transcript/9473	1	p1	(T)14	14	779	792
F01_transcript/9473	2	p1	(T)12	12	1150	1161
F01_transcript/9477	1	p1	(T)10	10	1071	1080
F01_transcript/9484	1	c*	(A)11(AT)6*	22	1625	1646
F01_transcript/9487	1	p1	(T)10	10	1306	1315
F01_transcript/9489	1	c	(AT)9gtatatacatgtt(TG)14tctgtgtatgtgtgc(GT)8	90	1480	1569
F01_transcript/9490	1	p1	(T)18	18	1453	1470
F01_transcript/9491	1	p1	(T)23	23	1149	1171
F01_transcript/9494	1	p1	(A)10	10	1208	1217
F01_transcript/9497	1	p1	(T)10	10	896	905
F01_transcript/9497	2	p1	(T)25	25	1441	1465
F01_transcript/9497	3	p3	(AAG)5	15	1811	1825
F01_transcript/9499	1	p2	(TA)8	16	1397	1412
F01_transcript/9503	1	c	(T)15ctgattatagaaacaagtattttgaagatgtgttcagttctttttggcttatagcaaagggatgcattattgtatgttgtattctgctgca(AT)6	118	1627	1744
F01_transcript/9505	1	p3	(AAT)6	18	1230	1247
F01_transcript/9505	2	c	(T)11atatatatgtatttctttcttaaagttttcattatctga(T)12	62	1394	1455
F01_transcript/9508	1	p1	(T)16	16	110	125
F01_transcript/9513	1	p2	(CA)7	14	60	73
F01_transcript/9516	1	c	(A)10tagaatgaagtatatatagaaaggttgtgtcagtgagcatgatagtctgtattttagtcaaaacttatatac(AT)6	94	1211	1304
F01_transcript/9518	1	p2	(TC)46	92	931	1022
F01_transcript/9522	1	p2	(TA)8	16	1686	1701
F01_transcript/9524	1	p2	(TA)7	14	1123	1136
F01_transcript/9536	1	p1	(A)13	13	1690	1702
F01_transcript/9537	1	p1	(A)10	10	612	621
F01_transcript/9537	2	p4	(GTCA)21	84	1418	1501
F01_transcript/9540	1	c	(TC)7tgtctctctatctctctctctt(TC)8tatctctctctcattctttctctttctcat(TC)12	106	1452	1557
F01_transcript/9541	1	p2	(TG)10	20	1704	1723
F01_transcript/9542	1	c	(AC)8gt(AC)12at(AC)32	108	1011	1118
F01_transcript/9542	2	p1	(A)10	10	1389	1398
F01_transcript/9546	1	p1	(T)13	13	78	90
F01_transcript/9548	1	p1	(T)11	11	1498	1508
F01_transcript/9551	1	p2	(AT)10	20	1620	1639
F01_transcript/9555	1	p1	(T)10	10	1355	1364
F01_transcript/9558	1	c	(AC)7gt(AC)8gt(AC)18gt(AC)7tgtacatcacg(CA)6cgtacacacacacgtacacacacacat(AC)9gt(AC)12gt(AC)7gt(AC)7gtacacacacgt(AC)10gcacacgt(AC)9gt(AC)6gtacacacgt(AC)7gtacacacacgcacacgtacacacacacgcacacgt(AC)40gt(AC)7gt(AC)7gt(AC)7gt(AC)50	574	6	579
F01_transcript/9558	2	p2	(AT)6	12	1811	1822
F01_transcript/9560	1	p1	(T)23	23	1515	1537
F01_transcript/9565	1	p3	(TTA)5	15	1432	1446
F01_transcript/9574	1	c	(T)10cttttc(T)10	26	1420	1445
F01_transcript/9576	1	p1	(A)12	12	1849	1860
F01_transcript/9578	1	p3	(GCA)7	21	1140	1160
F01_transcript/9581	1	p1	(T)10	10	704	713
F01_transcript/9582	1	p1	(C)17	17	1424	1440
F01_transcript/9585	1	p2	(GA)14	28	1482	1509
F01_transcript/9592	1	c	(AT)6agatt(TA)6	29	1504	1532
F01_transcript/9594	1	p1	(A)10	10	1051	1060
F01_transcript/9606	1	p2	(AC)7	14	1455	1468
F01_transcript/9612	1	p3	(GGA)6	18	615	632
F01_transcript/9619	1	p1	(T)10	10	1395	1404
F01_transcript/9619	2	p1	(T)10	10	1863	1872
F01_transcript/9629	1	c	(T)16ctttttgtcttcttttataaaaaaaagttgaacagtttgtgggtacaaagtgtgctc(T)13	86	1153	1238
F01_transcript/9632	1	p1	(A)12	12	1467	1478
F01_transcript/9640	1	p2	(AT)14	28	1135	1162
F01_transcript/9641	1	p1	(A)15	15	1508	1522
F01_transcript/9642	1	c	(T)10atatacagttaggca(T)10	35	1783	1817
F01_transcript/9644	1	p3	(ATT)5	15	1641	1655
F01_transcript/9649	1	p1	(T)15	15	766	780
F01_transcript/9649	2	c	(AC)8gcacacacactcacacacg(CA)6cgcgcgcgcatt(CA)41ctctcacacacact(CA)14	183	1280	1462
F01_transcript/9652	1	c	(TG)56tta(GT)6aa(GT)6aa(GT)36tagtgtgttg(GT)47	319	24	342
F01_transcript/9652	2	p1	(T)14	14	996	1009
F01_transcript/9652	3	p1	(T)10	10	1685	1694
F01_transcript/9656	1	p2	(TA)6	12	1202	1213
F01_transcript/9668	1	p2	(TA)6	12	907	918
F01_transcript/9669	1	p2	(TA)7	14	777	790
F01_transcript/9675	1	p3	(GCG)8	24	242	265
F01_transcript/9675	2	p3	(GGC)7	21	405	425
F01_transcript/9678	1	p2	(CT)6	12	84	95
F01_transcript/9680	1	p1	(T)10	10	1115	1124
F01_transcript/9685	1	p1	(T)14	14	1365	1378
F01_transcript/9685	2	p1	(T)18	18	1722	1739
F01_transcript/9687	1	c	(GT)23gagc(GT)29	108	1	108
F01_transcript/9687	2	p1	(A)10	10	1034	1043
F01_transcript/9692	1	p1	(A)14	14	1140	1153
F01_transcript/9693	1	p1	(A)13	13	1664	1676
F01_transcript/9695	1	p1	(T)12	12	1309	1320
F01_transcript/9702	1	p1	(A)10	10	1617	1626
F01_transcript/9704	1	c	(T)12ctctctttctttctccccccattatttgctcat(G)18	63	1382	1444
F01_transcript/9709	1	p4	(GTTT)5	20	815	834
F01_transcript/9709	2	p2	(AT)6	12	1152	1163
F01_transcript/9709	3	p1	(T)11	11	1518	1528
F01_transcript/9716	1	p1	(T)14	14	1122	1135
F01_transcript/9719	1	p1	(A)11	11	84	94
F01_transcript/9720	1	c	(CCACCT)8ccaccacctccacctccacctccacctcca(CCACCT)6	114	317	430
F01_transcript/9721	1	c	(A)11ttaatagataaaaaaataaatggttgtgataatcatatagtaaaatatattt(ATA)6	81	1543	1623
F01_transcript/9727	1	p3	(TTA)5	15	1357	1371
F01_transcript/9729	1	p1	(A)12	12	616	627
F01_transcript/9729	2	p2	(TA)6	12	973	984
F01_transcript/9735	1	p1	(T)13	13	1221	1233
F01_transcript/9744	1	p1	(T)27	27	401	427
F01_transcript/9749	1	p1	(A)10	10	1334	1343
F01_transcript/9754	1	p1	(A)11	11	1368	1378
F01_transcript/9762	1	p3	(TGA)5	15	1294	1308
F01_transcript/9763	1	p3	(GGC)5	15	347	361
F01_transcript/9763	2	p1	(A)10	10	724	733
F01_transcript/9763	3	p1	(A)10	10	1775	1784
F01_transcript/9765	1	c	(C)12(AC)8tcacaca(CACACT)12(CACACC)7	149	1516	1664
F01_transcript/9770	1	c	(TAT)7tactatgttttattattttg(TAT)5	56	1818	1873
F01_transcript/9774	1	p3	(GAG)5	15	722	736
F01_transcript/9779	1	p3	(TCC)5	15	113	127
F01_transcript/9780	1	p1	(A)10	10	958	967
F01_transcript/9783	1	c	(CACAGG)8cacagacacaggcacaggcacaggcacaggcacaga(CACAGG)5caaaggcacaggcacaggcacagacaca(GACACT)5(GACACA)6	208	1469	1676
F01_transcript/9789	1	p1	(T)10	10	1709	1718
F01_transcript/9791	1	p1	(T)11	11	1154	1164
F01_transcript/9791	2	p1	(A)37	37	1519	1555
F01_transcript/9792	1	c	(CA)31aacacacacacat(AC)6	87	1	87
F01_transcript/9792	2	p3	(TGA)5	15	466	480
F01_transcript/9797	1	p1	(T)24	24	469	492
F01_transcript/9803	1	p3	(TAC)7	21	89	109
F01_transcript/9803	2	p3	(AAC)5	15	247	261
F01_transcript/9803	3	p3	(ATG)6	18	872	889
F01_transcript/9803	4	p3	(ATG)7	21	1100	1120
F01_transcript/9803	5	p3	(AGT)6	18	1309	1326
F01_transcript/9805	1	p1	(A)21	21	461	481
F01_transcript/9807	1	p1	(T)12	12	1308	1319
F01_transcript/9807	2	p1	(A)10	10	1612	1621
F01_transcript/9808	1	c	(AG)10g(GA)46	113	1301	1413
F01_transcript/9809	1	p1	(A)10	10	1669	1678
F01_transcript/9817	1	p1	(T)10	10	1618	1627
F01_transcript/9823	1	p2	(GA)7	14	1340	1353
F01_transcript/9824	1	p1	(T)10	10	59	68
F01_transcript/9825	1	p1	(T)18	18	1361	1378
F01_transcript/9827	1	p1	(T)11	11	1090	1100
F01_transcript/9827	2	p1	(A)36	36	1455	1490
F01_transcript/9828	1	p3	(GAT)5	15	1456	1470
F01_transcript/9834	1	p2	(AG)9	18	786	803
F01_transcript/9834	2	c	(TTA)10ttgttattgttattgttattg(T)10	61	1369	1429
F01_transcript/9837	1	p1	(A)12	12	1	12
F01_transcript/9838	1	p1	(T)12	12	1627	1638
F01_transcript/9843	1	p1	(A)13	13	1783	1795
F01_transcript/9845	1	c	(TG)12c(GT)13t(TG)12ta(TG)7c(GT)27t(TG)6tt(TG)6ta(TG)12	200	1540	1739
F01_transcript/9846	1	p2	(CA)10	20	1	20
F01_transcript/9846	2	p1	(A)10	10	1181	1190
F01_transcript/9848	1	p2	(AT)6	12	1804	1815
F01_transcript/9849	1	p1	(T)10	10	1687	1696
F01_transcript/9852	1	p1	(A)23	23	1649	1671
F01_transcript/9854	1	p3	(AAC)6	18	64	81
F01_transcript/9854	2	p3	(TAT)7	21	1640	1660
F01_transcript/9855	1	c	(TA)6a(AT)7gtacccgtatctatctacctatctgt(TA)7	67	1697	1763
F01_transcript/9860	1	c	(CT)20cgtc(CT)64	172	1	172
F01_transcript/9865	1	p1	(T)10	10	940	949
F01_transcript/9869	1	p1	(A)13	13	1653	1665
F01_transcript/9873	1	p1	(A)18	18	1753	1770
F01_transcript/9875	1	p1	(A)12	12	45	56
F01_transcript/9875	2	p1	(C)11	11	668	678
F01_transcript/9875	3	p1	(A)10	10	1364	1373
F01_transcript/9877	1	p1	(T)11	11	1284	1294
F01_transcript/9877	2	p1	(A)11	11	1590	1600
F01_transcript/9879	1	p3	(GAG)5	15	649	663
F01_transcript/9880	1	p2	(GA)6	12	166	177
F01_transcript/9884	1	c	(TG)11c(GT)14t(TG)13ta(TG)7c(GT)15t(TG)13tt(TG)6tt(TG)7ta(TG)11	206	1476	1681
F01_transcript/9888	1	p1	(T)10	10	1012	1021
F01_transcript/9892	1	c	(CA)33tacatacat(AC)9gcacacacgcacacacacgcacacacgcacgcacacacgcacacacgcacacacgcacacacacgcacacacacgcacacacacgcacacacact(CA)44	276	35	310
F01_transcript/9892	2	p1	(T)20	20	1432	1451
F01_transcript/9895	1	c	(T)14cttttttctttttttctctatcagtgcattagtggatgaccaaatgtggatggaagaatgttcttttagactaagaatttacctaaatc(A)16gaggaaaa(AAC)6	145	75	219
F01_transcript/9895	2	p2	(AT)10	20	583	602
F01_transcript/9895	3	p1	(T)16	16	895	910
F01_transcript/9895	4	p1	(A)20	20	1101	1120
F01_transcript/9898	1	p2	(AG)7	14	823	836
F01_transcript/9900	1	p2	(TA)6	12	694	705
F01_transcript/9900	2	p1	(T)10	10	1239	1248
F01_transcript/9901	1	p1	(A)19	19	1757	1775
F01_transcript/9907	1	p2	(CT)53	106	1	106
F01_transcript/9907	2	p2	(AT)7	14	451	464
F01_transcript/9907	3	c	(TCA)6ccatcttcatcaccatcatcac(CAT)5caccatcatcatcatcttcatcattatcatcatcata(ATC)9ttcatcattatcatcatcataatcatcatcatcctcaa(CAT)5	172	743	914
F01_transcript/9907	4	c	(A)10catttgaaaaaacaaataaatggtaaaggaaaaaaggg(A)10	58	1021	1078
F01_transcript/9907	5	c	(AC)7aat(CA)30at(CA)18cgagtgcttccgtcctttagattcagtagtaataatagtaaaaataatgtagtta(TAG)35	275	1242	1516
F01_transcript/9908	1	p2	(AT)8	16	1173	1188
F01_transcript/9909	1	c	(GT)27atttatacatatacacatacatatacacatacatatacatatacatat(AC)15atgtatacattatatttatttatatgc(AT)6	171	1	171
F01_transcript/9910	1	c	(C)10tcctcctcttcgctctctaggctgaagatttcccacttttccttcgccctttctcactctctctccccttcctcctctctttctctccttt(TC)9	119	439	557
F01_transcript/9910	2	p1	(A)14	14	769	782
F01_transcript/9910	3	p1	(T)10	10	899	908
F01_transcript/9911	1	p3	(CAG)5	15	80	94
F01_transcript/9916	1	p2	(AG)13	26	1	26
F01_transcript/9916	2	p2	(TC)19	38	754	791
F01_transcript/9916	3	p1	(T)19	19	1436	1454
F01_transcript/9918	1	p4	(TCTG)5	20	1606	1625
F01_transcript/9919	1	c	(A)11tgaaatgaaagaaaatctgtatatatctatga(GT)7	57	874	930
F01_transcript/9919	2	p2	(TG)12	24	1447	1470
F01_transcript/9925	1	c	(T)15gggtggtttttggacttaaagtgtcttgaaaaggttactgctgggatatgtgaaaaggaattacctcttccagacaactagat(A)10	108	1014	1121
F01_transcript/9928	1	c	(CA)36cgcacacacgcacacacctcacg(CA)34	163	1512	1674
F01_transcript/9932	1	p3	(GAT)5	15	1256	1270
F01_transcript/9938	1	p1	(T)16	16	1689	1704
F01_transcript/9950	1	p2	(GT)6	12	1745	1756
F01_transcript/9951	1	p3	(TTC)5	15	1526	1540
F01_transcript/9951	2	p2	(TG)6	12	1731	1742
[truncated: 6,434 more rows]

## Sheet: Table S3
Table S3 Coding sequence prediction
track name='all.fa.transdecoder.gff3'
F01_transcript/0	0	9459	ID=Gene.1::F01_transcript/0::g.1::m.1;Gene.1::F01_transcript/0::g.1;ORF_type:complete_len:1657_(+),score=418.06,sp|Q54K81|TALB_DICDI|43.45|3e-109,sp|Q54K81|TALB_DICDI|23.97|7e-51,sp|Q54K81|TALB_DICDI|20.54|7e-07,sp|Q54K81|TALB_DICDI|20.56|8e-07,Talin_middle|PF09141.5|6.7e-60,FERM_N|PF09379.5|2.8e-20,FERM_M|PF00373.13|5.5e-21,IRS|PF02174.12|5.6e-05,VBS|PF08913.5|0.00011	0	+	225	5196	0	1	9459	0
F01_transcript/1	0	9169	ID=Gene.11::F01_transcript/1::g.11::m.11;Gene.11::F01_transcript/1::g.11;ORF_type:complete_len:954_(+),score=192.21,sp|P51592|HYD_DROME|42.25|0.0,E3_UbLigase_EDD|PF11547.3|2.4e-32	0	+	98	2960	0	1	9169	0
F01_transcript/10	0	7681	ID=Gene.93::F01_transcript/10::g.93::m.93;Gene.93::F01_transcript/10::g.93;ORF_type:complete_len:1556_(+),score=416.59,sp|Q86IX1|DST1_DICDI|44.41|2e-75,PKK|PF12474.3|5.4e-32,PKK|PF12474.3|2.8e-36,Pkinase|PF00069.20|1.1e-63,Pkinase_Tyr|PF07714.12|3e-47	0	+	190	4858	0	1	7681	0
F01_transcript/100	0	6122	ID=Gene.749::F01_transcript/100::g.749::m.749;Gene.749::F01_transcript/100::g.749;ORF_type:complete_len:1434_(+),score=243.42,sp|Q54U44|ABCCC_DICDI|35.13|0.0	0	+	413	4715	0	1	6122	0
F01_transcript/1000	0	4247	ID=Gene.16320::F01_transcript/1000::g.16320::m.16320;Gene.16320::F01_transcript/1000::g.16320;ORF_type:complete_len:1000_(+),score=341.63,sp|Q7PPA5|ATC1_ANOGA|83.08|0.0,E1-E2_ATPase|PF00122.15|9.1e-65,Cation_ATPase_C|PF00689.16|3.2e-41,Hydrolase|PF00702.21|5.8e-30,Hydrolase_like2|PF13246.1|1e-20,Cation_ATPase_N|PF00690.21|5.2e-19,HAD|PF12710.2|3.9e-15,Hydrolase_3|PF08282.7|2.8e-05	0	+	179	3179	0	1	4247	0
F01_transcript/10001	0	1800	ID=Gene.8770::F01_transcript/10001::g.8770::m.8770;Gene.8770::F01_transcript/10001::g.8770;ORF_type:5prime_partial_len:96_(+),score=28.73	0	+	2	290	0	1	1800	0
F01_transcript/10002	0	1884	ID=Gene.8773::F01_transcript/10002::g.8773::m.8773;Gene.8773::F01_transcript/10002::g.8773;ORF_type:complete_len:274_(+),score=56.56,sp|Q291H5|CDKAL_DROPS|66.28|1e-114,UPF0004|PF00919.15|5.6e-21	0	+	184	1006	0	1	1884	0
F01_transcript/10004	0	1883	ID=Gene.8775::F01_transcript/10004::g.8775::m.8775;Gene.8775::F01_transcript/10004::g.8775;ORF_type:5prime_partial_len:402_(+),score=59.22,sp|P52899|ODPA_CAEEL|65.94|6e-161,E1_dh|PF00676.15|5.4e-102	0	+	1	1207	0	1	1883	0
F01_transcript/10005	0	1842	ID=Gene.8779::F01_transcript/10005::g.8779::m.8779;Gene.8779::F01_transcript/10005::g.8779;ORF_type:5prime_partial_len:91_(+),score=3.61,sp|P82116|BCN92_DROSU|49.38|3e-25,Complex1_LYR_1|PF13232.1|1.3e-14,Complex1_LYR|PF05347.10|3.5e-14	0	+	2	275	0	1	1842	0
F01_transcript/10007	0	1863	ID=Gene.8780::F01_transcript/10007::g.8780::m.8780;Gene.8780::F01_transcript/10007::g.8780;ORF_type:3prime_partial_len:612_(+),score=107.89,sp|Q9VYA0|NADE_DROME|42.83|2e-164,CN_hydrolase|PF00795.17|4.5e-26	0	+	29	1862	0	1	1863	0
F01_transcript/10009	0	1874	ID=Gene.8782::F01_transcript/10009::g.8782::m.8782;Gene.8782::F01_transcript/10009::g.8782;ORF_type:complete_len:182_(+),score=40.20,sp|B7PRF6|MTND_IXOSC|62.98|6e-82,ARD|PF03079.9|2.5e-57,Cupin_2|PF07883.6|2e-10,AraC_binding|PF02311.14|9.9e-07	0	+	121	667	0	1	1874	0
F01_transcript/1001	0	4245	ID=Gene.16324::F01_transcript/1001::g.16324::m.16324;Gene.16324::F01_transcript/1001::g.16324;ORF_type:5prime_partial_len:335_(+),score=116.08,sp|Q4N4N8|TXND_THEPA|28.43|3e-14,Thioredoxin|PF00085.15|1.6e-19	0	+	1	1006	0	1	4245	0
F01_transcript/10011	0	1849	ID=Gene.8785::F01_transcript/10011::g.8785::m.8785;Gene.8785::F01_transcript/10011::g.8785;ORF_type:complete_len:487_(+),score=133.64,sp|Q54UJ0|PSD12_DICDI|45.06|7e-132,PCI|PF01399.22|1.7e-18	0	+	81	1542	0	1	1849	0
F01_transcript/10015	0	1733	ID=Gene.8788::F01_transcript/10015::g.8788::m.8788;Gene.8788::F01_transcript/10015::g.8788;ORF_type:complete_len:348_(+),score=69.89,sp|B4JYN1|PTC71_DROGR|44.94|1e-78,SpoIIE|PF07228.7|1.9e-16,PP2C_2|PF13672.1|2.2e-10	0	+	111	1155	0	1	1733	0
F01_transcript/10016	0	1863	ID=Gene.8789::F01_transcript/10016::g.8789::m.8789;Gene.8789::F01_transcript/10016::g.8789;ORF_type:complete_len:228_(+),score=50.60,sp|P18289|JRA_DROME|37.55|4e-37,bZIP_1|PF00170.16|8.9e-19,Jun|PF03957.8|2.6e-16,bZIP_2|PF07716.10|1.5e-07,bZIP_Maf|PF03131.12|6.1e-07	0	+	355	1039	0	1	1863	0
F01_transcript/10019	0	1859	ID=Gene.8792::F01_transcript/10019::g.8792::m.8792;Gene.8792::F01_transcript/10019::g.8792;ORF_type:complete_len:182_(+),score=35.36,sp|Q9N5Y2|TECR_CAEEL|67.21|9e-87,Steroid_dh|PF02544.11|2.2e-29	0	+	453	999	0	1	1859	0
F01_transcript/10020	0	1868	ID=Gene.8798::F01_transcript/10020::g.8798::m.8798;Gene.8798::F01_transcript/10020::g.8798;ORF_type:complete_len:51_(+),score=4.39	0	+	353	506	0	1	1868	0
F01_transcript/10022	0	1856	ID=Gene.8799::F01_transcript/10022::g.8799::m.8799;Gene.8799::F01_transcript/10022::g.8799;ORF_type:complete_len:426_(+),score=59.04,sp|Q27504|CAH3_CAEEL|37.93|3e-45,Carb_anhydrase|PF00194.16|3.3e-73	0	+	157	1435	0	1	1856	0
F01_transcript/10024	0	1861	ID=Gene.8803::F01_transcript/10024::g.8803::m.8803;Gene.8803::F01_transcript/10024::g.8803;ORF_type:5prime_partial_len:434_(+),score=118.68,sp|Q54RR5|ACDSB_DICDI|39.79|2e-97,Acyl-CoA_dh_1|PF00441.19|1.8e-49,Acyl-CoA_dh_N|PF02771.11|1.5e-34,Acyl-CoA_dh_2|PF08028.6|2.4e-21,Acyl-CoA_dh_M|PF02770.14|3.3e-14	0	+	2	1304	0	1	1861	0
F01_transcript/10026	0	1883	ID=Gene.8808::F01_transcript/10026::g.8808::m.8808;Gene.8808::F01_transcript/10026::g.8808;ORF_type:complete_len:151_(+),score=60.74,sp|P29290|TNNCA_HOMAM|82.67|3e-73,EF-hand_7|PF13499.1|7.9e-11,EF-hand_7|PF13499.1|7.7e-14,EF-hand_1|PF00036.27|1.6e-06,EF-hand_1|PF00036.27|2.8e-07,EF-hand_8|PF13833.1|4.1e-09,EF-hand_8|PF13833.1|1.9e-10,EF-hand_6|PF13405.1|0.00022,EF-hand_6|PF13405.1|2.7e-06,EF-han…	0	+	79	532	0	1	1883	0
F01_transcript/10027	0	1841	ID=Gene.8810::F01_transcript/10027::g.8810::m.8810;Gene.8810::F01_transcript/10027::g.8810;ORF_type:complete_len:416_(+),score=135.75,sp|Q01604|PGK_DROME|74.94|0.0,PGK|PF00162.14|3.5e-150	0	+	100	1348	0	1	1841	0
F01_transcript/10028	0	1865	ID=Gene.8814::F01_transcript/10028::g.8814::m.8814;Gene.8814::F01_transcript/10028::g.8814;ORF_type:complete_len:514_(+),score=119.86,F-box-like|PF12937.2|2.1e-07,F-box|PF00646.28|1.4e-05	0	+	38	1544	0	1	1865	0
F01_transcript/1003	0	4253	ID=Gene.16329::F01_transcript/1003::g.16329::m.16329;Gene.16329::F01_transcript/1003::g.16329;ORF_type:complete_len:212_(+),score=59.21,sp|P25159|STAU_DROME|28.23|9e-14,dsrm|PF00035.20|2.1e-13,dsrm|PF00035.20|1.9e-15	0	+	224	860	0	1	4253	0
F01_transcript/10030	0	1868	ID=Gene.8817::F01_transcript/10030::g.8817::m.8817;Gene.8817::F01_transcript/10030::g.8817;ORF_type:complete_len:94_(+),score=5.49	0	+	186	468	0	1	1868	0
F01_transcript/10031	0	1847	ID=Gene.8818::F01_transcript/10031::g.8818::m.8818;Gene.8818::F01_transcript/10031::g.8818;ORF_type:complete_len:330_(+),score=66.57,sp|Q17345|CNOT7_CAEEL|48.35|2e-87,CAF1|PF04857.15|1.4e-67	0	+	129	1119	0	1	1847	0
F01_transcript/10032	0	1904	ID=Gene.8822::F01_transcript/10032::g.8822::m.8822;Gene.8822::F01_transcript/10032::g.8822;ORF_type:5prime_partial_len:126_(+),score=22.27,sp|Q8SXL2|CCHA2_DROME|52.63|7e-06	0	+	1	379	0	1	1904	0
F01_transcript/10033	0	1888	ID=Gene.8831::F01_transcript/10033::g.8831::m.8831;Gene.8831::F01_transcript/10033::g.8831;ORF_type:complete_len:64_(+),score=10.30	0	+	442	634	0	1	1888	0
F01_transcript/10034	0	1739	ID=Gene.8833::F01_transcript/10034::g.8833::m.8833;Gene.8833::F01_transcript/10034::g.8833;ORF_type:complete_len:173_(+),score=45.28,sp|P91664|MAX_DROME|54.10|1e-33,HLH|PF00010.21|8.3e-16	0	+	82	601	0	1	1739	0
F01_transcript/10035	0	1873	ID=Gene.8836::F01_transcript/10035::g.8836::m.8836;Gene.8836::F01_transcript/10035::g.8836;ORF_type:complete_len:494_(+),score=41.56,sp|Q27203|HPPD_TETTH|26.98|1e-26	0	+	124	1606	0	1	1873	0
F01_transcript/10036	0	1866	ID=Gene.8841::F01_transcript/10036::g.8841::m.8841;Gene.8841::F01_transcript/10036::g.8841;ORF_type:5prime_partial_len:289_(+),score=54.10,sp|Q16HW7|GNPI_AEDAE|76.87|8e-160,Glucosamine_iso|PF01182.15|5e-26	0	+	2	869	0	1	1866	0
F01_transcript/10037	0	1860	ID=Gene.8843::F01_transcript/10037::g.8843::m.8843;Gene.8843::F01_transcript/10037::g.8843;ORF_type:complete_len:489_(+),score=139.12,sp|A9ZSY3|TRET1_BOMMO|27.67|9e-59,Sugar_tr|PF00083.19|2.4e-70,MFS_1|PF07690.11|1.9e-16	0	+	157	1624	0	1	1860	0
F01_transcript/1004	0	3826	ID=Gene.16335::F01_transcript/1004::g.16335::m.16335;Gene.16335::F01_transcript/1004::g.16335;ORF_type:complete_len:1243_(+),score=224.11	0	+	63	3792	0	1	3826	0
F01_transcript/10041	0	1860	ID=Gene.8847::F01_transcript/10041::g.8847::m.8847;Gene.8847::F01_transcript/10041::g.8847;ORF_type:complete_len:334_(+),score=57.82,sp|O01382|DRICE_DROME|34.69|8e-46,Peptidase_C14|PF00656.17|4.7e-30	0	+	55	1003	0	1	1860	0
F01_transcript/10044	0	1857	ID=Gene.8851::F01_transcript/10044::g.8851::m.8851;Gene.8851::F01_transcript/10044::g.8851;ORF_type:complete_len:218_(+),score=53.32,sp|Q86IZ9|DDX52_DICDI|44.76|2e-35,DEAD|PF00270.24|1.6e-22,ResIII|PF04851.10|0.00013	0	+	206	860	0	1	1857	0
F01_transcript/10045	0	1873	ID=Gene.8854::F01_transcript/10045::g.8854::m.8854;Gene.8854::F01_transcript/10045::g.8854;ORF_type:complete_len:277_(+),score=26.94,sp|Q9VUR3|AIMP2_DROME|26.53|4e-21,GST_C|PF00043.20|0.00029	0	+	121	832	0	1	1873	0
F01_transcript/10047	0	1859	ID=Gene.8857::F01_transcript/10047::g.8857::m.8857;Gene.8857::F01_transcript/10047::g.8857;ORF_type:complete_len:139_(+),score=5.86	0	+	1295	1712	0	1	1859	0
F01_transcript/10048	0	1877	ID=Gene.8862::F01_transcript/10048::g.8862::m.8862;Gene.8862::F01_transcript/10048::g.8862;ORF_type:complete_len:385_(+),score=89.92,AAT|PF03417.11|1.4e-34	0	+	297	1452	0	1	1877	0
F01_transcript/10049	0	1858	ID=Gene.8863::F01_transcript/10049::g.8863::m.8863;Gene.8863::F01_transcript/10049::g.8863;ORF_type:complete_len:326_(+),score=53.69	0	+	144	1122	0	1	1858	0
F01_transcript/1005	0	4254	ID=Gene.16340::F01_transcript/1005::g.16340::m.16340;Gene.16340::F01_transcript/1005::g.16340;ORF_type:complete_len:182_(+),score=45.60,sp|Q9VG73|ILF2_DROME|32.17|1e-15,DZF|PF07528.9|2e-44	0	+	2224	2770	0	1	4254	0
F01_transcript/10051	0	1836	ID=Gene.8864::F01_transcript/10051::g.8864::m.8864;Gene.8864::F01_transcript/10051::g.8864;ORF_type:complete_len:501_(+),score=124.23,sp|O46106|NOI_DROME|65.81|0.0,DUF3449|PF11931.3|4.7e-72,Telomere_Sde2_2|PF13297.1|2.6e-28,SF3a60_bindingd|PF12108.3|5e-14	0	+	57	1560	0	1	1836	0
F01_transcript/10052	0	1863	ID=Gene.8866::F01_transcript/10052::g.8866::m.8866;Gene.8866::F01_transcript/10052::g.8866;ORF_type:complete_len:150_(+),score=40.61,FUN14|PF04930.10|1.1e-29	0	+	105	555	0	1	1863	0
F01_transcript/10053	0	1860	ID=Gene.8868::F01_transcript/10053::g.8868::m.8868;Gene.8868::F01_transcript/10053::g.8868;ORF_type:complete_len:202_(+),score=88.19,sp|O44119|TPM_HOMAM|64.44|9e-94,Tropomyosin|PF00261.15|3.5e-63,Tropomyosin_1|PF12718.2|4.7e-18	0	+	93	699	0	1	1860	0
F01_transcript/10055	0	1856	ID=Gene.8872::F01_transcript/10055::g.8872::m.8872;Gene.8872::F01_transcript/10055::g.8872;ORF_type:complete_len:264_(+),score=48.32,sp|Q54GS8|TF3C5_DICDI|24.21|1e-15,Tau95|PF09734.4|2.4e-33	0	+	304	1096	0	1	1856	0
F01_transcript/10057	0	1853	ID=Gene.8877::F01_transcript/10057::g.8877::m.8877;Gene.8877::F01_transcript/10057::g.8877;ORF_type:complete_len:477_(+),score=65.49,MFS_1|PF07690.11|4.7e-41	0	+	87	1431	0	1	1853	0
F01_transcript/10060	0	1845	ID=Gene.8878::F01_transcript/10060::g.8878::m.8878;Gene.8878::F01_transcript/10060::g.8878;ORF_type:complete_len:488_(+),score=113.61,sp|Q24572|CAF1_DROME|94.02|0.0,sp|Q24572|CAF1_DROME|24.07|2e-06,WD40|PF00400.27|1.1e-07,WD40|PF00400.27|0.00036,WD40|PF00400.27|3.4e-09,WD40|PF00400.27|4.5e-05,WD40|PF00400.27|3.2e-05,CAF1C_H4-bd|PF12265.3|8.1e-30	0	+	80	1466	0	1	1845	0
F01_transcript/10061	0	1807	ID=Gene.8882::F01_transcript/10061::g.8882::m.8882;Gene.8882::F01_transcript/10061::g.8882;ORF_type:complete_len:474_(+),score=101.71,sp|P09478|ACH1_DROME|32.48|1e-47,Neur_chan_LBD|PF02931.18|1.2e-51,Neur_chan_memb|PF02932.11|3.3e-07	0	+	172	1423	0	1	1807	0
F01_transcript/10062	0	1864	ID=Gene.8887::F01_transcript/10062::g.8887::m.8887;Gene.8887::F01_transcript/10062::g.8887;ORF_type:complete_len:260_(+),score=55.25,sp|Q27774|PPIB_SCHJA|53.85|1e-20,TPR_11|PF13414.1|2.7e-09,TPR_11|PF13414.1|1.2e-09,Pro_isomerase|PF00160.16|3.6e-17,TPR_1|PF00515.23|0.032,TPR_1|PF00515.23|2.4e-06,TPR_2|PF07719.12|0.052,TPR_2|PF07719.12|0.00031,TPR_8|PF13181.1|0.00018	0	+	598	1378	0	1	1864	0
F01_transcript/10065	0	1863	ID=Gene.8891::F01_transcript/10065::g.8891::m.8891;Gene.8891::F01_transcript/10065::g.8891;ORF_type:complete_len:435_(+),score=103.97,sp|Q9GPH3|ATFC_BOMMO|33.98|1e-10,bZIP_2|PF07716.10|6.2e-05	0	+	125	1430	0	1	1863	0
F01_transcript/10066	0	1978	ID=Gene.8895::F01_transcript/10066::g.8895::m.8895;Gene.8895::F01_transcript/10066::g.8895;ORF_type:complete_len:490_(+),score=104.97,sp|Q8SXT3|HFW2_DROME|27.18|5e-15	0	+	218	1688	0	1	1978	0
F01_transcript/10067	0	1536	ID=Gene.8900::F01_transcript/10067::g.8900::m.8900;Gene.8900::F01_transcript/10067::g.8900;ORF_type:complete_len:127_(+),score=18.26	0	+	89	470	0	1	1536	0
F01_transcript/10069	0	1741	ID=Gene.8904::F01_transcript/10069::g.8904::m.8904;Gene.8904::F01_transcript/10069::g.8904;ORF_type:complete_len:319_(+),score=48.94,sp|Q55C77|FCL_DICDI|65.62|1e-160,Epimerase|PF01370.16|5e-55,RmlD_sub_bind|PF04321.12|5.7e-07,Polysacc_synt_2|PF02719.10|0.00017	0	+	103	1060	0	1	1741	0
F01_transcript/1007	0	4241	ID=Gene.16346::F01_transcript/1007::g.16346::m.16346;Gene.16346::F01_transcript/1007::g.16346;ORF_type:complete_len:261_(+),score=21.83,sp|Q22495|TSP12_CAEEL|50.00|6e-58,Tetraspannin|PF00335.15|2.1e-43	0	+	95	785	0	1	4241	0
F01_transcript/10070	0	1867	ID=Gene.8906::F01_transcript/10070::g.8906::m.8906;Gene.8906::F01_transcript/10070::g.8906;ORF_type:5prime_partial_len:157_(+),score=25.45,sp|Q54YJ6|IF1A_DICDI|64.76|9e-39,eIF-1a|PF01176.14|1.2e-21	0	+	0	471	0	1	1867	0
F01_transcript/10072	0	1849	ID=Gene.8908::F01_transcript/10072::g.8908::m.8908;Gene.8908::F01_transcript/10072::g.8908;ORF_type:complete_len:78_(+),score=6.42	0	+	907	1141	0	1	1849	0
F01_transcript/10073	0	1851	ID=Gene.8914::F01_transcript/10073::g.8914::m.8914;Gene.8914::F01_transcript/10073::g.8914;ORF_type:5prime_partial_len:63_(+),score=10.37	0	+	2	191	0	1	1851	0
F01_transcript/10074	0	1783	ID=Gene.8917::F01_transcript/10074::g.8917::m.8917;Gene.8917::F01_transcript/10074::g.8917;ORF_type:complete_len:377_(+),score=120.37,sp|P49871|ACT_MANSE|93.62|0.0,Actin|PF00022.14|3.2e-158	0	+	54	1185	0	1	1783	0
F01_transcript/10075	0	1852	ID=Gene.8919::F01_transcript/10075::g.8919::m.8919;Gene.8919::F01_transcript/10075::g.8919;ORF_type:complete_len:280_(+),score=57.45	0	+	148	988	0	1	1852	0
F01_transcript/10076	0	1857	ID=Gene.8922::F01_transcript/10076::g.8922::m.8922;Gene.8922::F01_transcript/10076::g.8922;ORF_type:complete_len:427_(+),score=78.48,sp|Q24206|BRC4_DROME|34.07|4e-32,BTB|PF00651.26|2.2e-22,zf-H2C2_2|PF13465.1|2.2e-08,zf-C2H2_4|PF13894.1|8.2e-05,zf-C2H2_4|PF13894.1|0.36,zf-C2H2|PF00096.21|1.2e-05	0	+	75	1356	0	1	1857	0
F01_transcript/10077	0	1860	ID=Gene.8925::F01_transcript/10077::g.8925::m.8925;Gene.8925::F01_transcript/10077::g.8925;ORF_type:complete_len:397_(+),score=43.11,sp|Q54RB7|SHKA_DICDI|37.50|6e-07,SH2|PF00017.19|1.9e-09,SOCS_box|PF07525.11|0.00019	0	+	539	1730	0	1	1860	0
F01_transcript/10078	0	1867	ID=Gene.8927::F01_transcript/10078::g.8927::m.8927;Gene.8927::F01_transcript/10078::g.8927;ORF_type:complete_len:432_(+),score=47.80,sp|Q7KRI2|LOLAL_DROME|48.39|4e-33,BTB|PF00651.26|1.8e-26,zf-C2H2|PF00096.21|0.00036,zf-C2H2|PF00096.21|0.00021,zf-C2H2|PF00096.21|0.00014,zf-H2C2_2|PF13465.1|6.4e-06,zf-H2C2_2|PF13465.1|8.2e-08,zf-C2H2_4|PF13894.1|0.00095,zf-C2H2_4|PF13894.1|0.073,zf-C2H2_4|PF13894.…	0	+	101	1298	0	1	1867	0
F01_transcript/1008	0	4240	ID=Gene.16351::F01_transcript/1008::g.16351::m.16351;Gene.16351::F01_transcript/1008::g.16351;ORF_type:complete_len:506_(+),score=113.56,sp|Q09531|YQP4_CAEEL|42.97|3e-26,ArfGap|PF01412.13|2.2e-32	0	+	28	1519	0	1	4240	0
F01_transcript/10080	0	1863	ID=Gene.8931::F01_transcript/10080::g.8931::m.8931;Gene.8931::F01_transcript/10080::g.8931;ORF_type:complete_len:501_(+),score=128.66,sp|Q8I4V2|RBM22_PLAF7|40.21|3e-78,RRM_1|PF00076.17|1.8e-11,RRM_6|PF14259.1|2.4e-10,RRM_5|PF13893.1|7.3e-08	0	+	214	1504	0	1	1863	0
F01_transcript/10081	0	1858	ID=Gene.8933::F01_transcript/10081::g.8933::m.8933;Gene.8933::F01_transcript/10081::g.8933;ORF_type:complete_len:220_(+),score=67.35,sp|P02213|GLB1_ANAIN|25.90|6e-06,Globin|PF00042.17|1e-10	0	+	566	1226	0	1	1858	0
F01_transcript/10082	0	1794	ID=Gene.8937::F01_transcript/10082::g.8937::m.8937;Gene.8937::F01_transcript/10082::g.8937;ORF_type:complete_len:361_(+),score=21.33,PAP2|PF01569.16|1.7e-15	0	+	147	1230	0	1	1794	0
F01_transcript/10083	0	1859	ID=Gene.8938::F01_transcript/10083::g.8938::m.8938;Gene.8938::F01_transcript/10083::g.8938;ORF_type:complete_len:454_(+),score=93.27,sp|Q95Q62|IP3KH_CAEEL|40.94|1e-58,IPK|PF03770.11|8.9e-40	0	+	434	1796	0	1	1859	0
F01_transcript/10084	0	1858	ID=Gene.8941::F01_transcript/10084::g.8941::m.8941;Gene.8941::F01_transcript/10084::g.8941;ORF_type:complete_len:314_(+),score=75.28,Lectin_C|PF00059.16|5.4e-11	0	+	93	1035	0	1	1858	0
F01_transcript/10085	0	1880	ID=Gene.8948::F01_transcript/10085::g.8948::m.8948;Gene.8948::F01_transcript/10085::g.8948;ORF_type:complete_len:255_(+),score=33.57,sp|Q54NE6|PGAM_DICDI|27.78|2e-15,His_Phos_1|PF00300.17|9.3e-31	0	+	199	964	0	1	1880	0
F01_transcript/10087	0	1853	ID=Gene.8951::F01_transcript/10087::g.8951::m.8951;Gene.8951::F01_transcript/10087::g.8951;ORF_type:complete_len:348_(+),score=98.27	0	+	156	1044	0	1	1853	0
F01_transcript/1009	0	4207	ID=Gene.16353::F01_transcript/1009::g.16353::m.16353;Gene.16353::F01_transcript/1009::g.16353;ORF_type:complete_len:796_(+),score=126.75,sp|Q9VVI3|NEDD4_DROME|34.70|3e-53,HECT|PF00632.20|3.6e-88	0	+	586	2974	0	1	4207	0
F01_transcript/10090	0	1824	ID=Gene.8955::F01_transcript/10090::g.8955::m.8955;Gene.8955::F01_transcript/10090::g.8955;ORF_type:complete_len:299_(+),score=55.64,Lectin_C|PF00059.16|2.7e-07,Ldl_recept_a|PF00057.13|7.8e-06	0	+	116	1013	0	1	1824	0
F01_transcript/10091	0	1869	ID=Gene.8956::F01_transcript/10091::g.8956::m.8956;Gene.8956::F01_transcript/10091::g.8956;ORF_type:complete_len:294_(+),score=104.56	0	+	76	958	0	1	1869	0
F01_transcript/10092	0	1857	ID=Gene.8958::F01_transcript/10092::g.8958::m.8958;Gene.8958::F01_transcript/10092::g.8958;ORF_type:complete_len:333_(+),score=114.31,sp|P84185|ACT5C_ANOGA|99.10|0.0,Actin|PF00022.14|4e-142	0	+	760	1759	0	1	1857	0
F01_transcript/10096	0	1854	ID=Gene.8961::F01_transcript/10096::g.8961::m.8961;Gene.8961::F01_transcript/10096::g.8961;ORF_type:complete_len:193_(+),score=53.10	0	+	543	1122	0	1	1854	0
F01_transcript/10097	0	1863	ID=Gene.8963::F01_transcript/10097::g.8963::m.8963;Gene.8963::F01_transcript/10097::g.8963;ORF_type:complete_len:550_(+),score=191.09	0	+	30	1650	0	1	1863	0
F01_transcript/10098	0	1858	ID=Gene.8965::F01_transcript/10098::g.8965::m.8965;Gene.8965::F01_transcript/10098::g.8965;ORF_type:complete_len:263_(+),score=22.08,NTP_transferase|PF00483.18|1.3e-18,NTP_transf_3|PF12804.2|1.7e-11,IspD|PF01128.14|0.00031	0	+	93	882	0	1	1858	0
F01_transcript/101	0	6097	ID=Gene.753::F01_transcript/101::g.753::m.753;Gene.753::F01_transcript/101::g.753;ORF_type:complete_len:411_(+),score=55.36,sp|B7PS00|LIS1_IXOSC|76.03|0.0	0	+	136	1369	0	1	6097	0
F01_transcript/10101	0	1854	ID=Gene.8967::F01_transcript/10101::g.8967::m.8967;Gene.8967::F01_transcript/10101::g.8967;ORF_type:complete_len:187_(+),score=49.24	0	+	99	660	0	1	1854	0
F01_transcript/10102	0	1853	ID=Gene.8974::F01_transcript/10102::g.8974::m.8974;Gene.8974::F01_transcript/10102::g.8974;ORF_type:complete_len:356_(+),score=63.69,sp|Q9VPQ2|DJSHV_DROME|69.30|2e-164,DnaJ|PF00226.26|4.2e-28,CTDII|PF01556.13|1.3e-21	0	+	250	1318	0	1	1853	0
F01_transcript/10104	0	1852	ID=Gene.8979::F01_transcript/10104::g.8979::m.8979;Gene.8979::F01_transcript/10104::g.8979;ORF_type:complete_len:195_(+),score=17.92,sp|Q9VAU9|ZN330_DROME|79.90|4e-112,NOA36|PF06524.7|3.9e-112	0	+	109	694	0	1	1852	0
F01_transcript/10105	0	1855	ID=Gene.8983::F01_transcript/10105::g.8983::m.8983;Gene.8983::F01_transcript/10105::g.8983;ORF_type:5prime_partial_len:173_(+),score=30.80,sp|Q9VGH7|CLCN2_DROME|56.12|2e-28	0	+	1	520	0	1	1855	0
F01_transcript/10106	0	1763	ID=Gene.8985::F01_transcript/10106::g.8985::m.8985;Gene.8985::F01_transcript/10106::g.8985;ORF_type:complete_len:457_(+),score=115.77,sp|Q54DG1|ALDH3_DICDI|42.83|2e-118,Aldedh|PF00171.17|5.4e-89	0	+	67	1438	0	1	1763	0
F01_transcript/1011	0	4233	ID=Gene.16357::F01_transcript/1011::g.16357::m.16357;Gene.16357::F01_transcript/1011::g.16357;ORF_type:complete_len:753_(+),score=181.07,sp|Q960X8|HRS_DROME|44.44|4e-148,Hrs_helical|PF12210.3|1.9e-38,VHS|PF00790.14|1.9e-35,FYVE|PF01363.16|4.1e-18	0	+	110	2369	0	1	4233	0
F01_transcript/10110	0	1857	ID=Gene.8991::F01_transcript/10110::g.8991::m.8991;Gene.8991::F01_transcript/10110::g.8991;ORF_type:complete_len:459_(+),score=115.11,LSM14|PF12701.2|7.5e-36,FDF|PF09532.5|5.6e-19	0	+	81	1458	0	1	1857	0
F01_transcript/10111	0	1856	ID=Gene.8996::F01_transcript/10111::g.8996::m.8996;Gene.8996::F01_transcript/10111::g.8996;ORF_type:complete_len:296_(+),score=57.89,PDGF|PF00341.12|1e-14,CXCXC|PF03128.9|0.0092	0	+	208	1096	0	1	1856	0
F01_transcript/10112	0	1848	ID=Gene.8998::F01_transcript/10112::g.8998::m.8998;Gene.8998::F01_transcript/10112::g.8998;ORF_type:complete_len:486_(+),score=90.39,Glyco_transf_11|PF01531.11|4.3e-29	0	+	219	1677	0	1	1848	0
F01_transcript/10113	0	1831	ID=Gene.9001::F01_transcript/10113::g.9001::m.9001;Gene.9001::F01_transcript/10113::g.9001;ORF_type:5prime_partial_len:319_(+),score=71.99,sp|Q54NC1|NCB5R_DICDI|44.32|1e-72,FAD_binding_6|PF00970.19|5.9e-33,NAD_binding_1|PF00175.16|3e-32,NAD_binding_6|PF08030.7|9.3e-05	0	+	2	959	0	1	1831	0
F01_transcript/10114	0	1856	ID=Gene.9003::F01_transcript/10114::g.9003::m.9003;Gene.9003::F01_transcript/10114::g.9003;ORF_type:complete_len:180_(+),score=46.57,sp|Q9NLA3|ANO39_PATPE|37.19|1e-17,Nucleoplasmin|PF03066.10|2.2e-33	0	+	71	542	0	1	1856	0
F01_transcript/10115	0	1869	ID=Gene.9005::F01_transcript/10115::g.9005::m.9005;Gene.9005::F01_transcript/10115::g.9005;ORF_type:complete_len:179_(+),score=20.86	0	+	141	678	0	1	1869	0
F01_transcript/10117	0	1844	ID=Gene.9008::F01_transcript/10117::g.9008::m.9008;Gene.9008::F01_transcript/10117::g.9008;ORF_type:complete_len:406_(+),score=62.42,sp|Q8T293|DIAC2_DICDI|36.39|3e-69,Glyco_hydro_18|PF00704.23|4.8e-27	0	+	134	1352	0	1	1844	0
F01_transcript/1012	0	4233	ID=Gene.16360::F01_transcript/1012::g.16360::m.16360;Gene.16360::F01_transcript/1012::g.16360;ORF_type:complete_len:213_(+),score=52.97	0	+	93	639	0	1	4233	0
F01_transcript/10120	0	1853	ID=Gene.9009::F01_transcript/10120::g.9009::m.9009;Gene.9009::F01_transcript/10120::g.9009;ORF_type:complete_len:590_(+),score=76.61,Lectin_C|PF00059.16|1.3e-13	0	+	254	1772	0	1	1853	0
F01_transcript/10121	0	1865	ID=Gene.9014::F01_transcript/10121::g.9014::m.9014;Gene.9014::F01_transcript/10121::g.9014;ORF_type:5prime_partial_len:93_(+),score=32.23	0	+	1	280	0	1	1865	0
F01_transcript/10122	0	1847	ID=Gene.9015::F01_transcript/10122::g.9015::m.9015;Gene.9015::F01_transcript/10122::g.9015;ORF_type:complete_len:421_(+),score=32.46,IRF|PF00605.12|1.5e-11	0	+	187	1264	0	1	1847	0
F01_transcript/10124	0	1817	ID=Gene.9023::F01_transcript/10124::g.9023::m.9023;Gene.9023::F01_transcript/10124::g.9023;ORF_type:complete_len:78_(+),score=12.56,sp|Q04831|GLNA_PANAR|87.76|3e-27,Gln-synt_C|PF00120.19|1.6e-07	0	+	483	717	0	1	1817	0
F01_transcript/10126	0	1830	ID=Gene.9024::F01_transcript/10126::g.9024::m.9024;Gene.9024::F01_transcript/10126::g.9024;ORF_type:complete_len:333_(+),score=119.22,Metallophos|PF00149.23|6.5e-09,Metallophos_2|PF12850.2|7.3e-08	0	+	456	1455	0	1	1830	0
F01_transcript/10128	0	1840	ID=Gene.9025::F01_transcript/10128::g.9025::m.9025;Gene.9025::F01_transcript/10128::g.9025;ORF_type:complete_len:333_(+),score=92.34,OTU|PF02338.14|2.7e-19	0	+	70	1000	0	1	1840	0
F01_transcript/10129	0	1851	ID=Gene.9026::F01_transcript/10129::g.9026::m.9026;Gene.9026::F01_transcript/10129::g.9026;ORF_type:5prime_partial_len:459_(+),score=65.29,Nucleos_tra2_N|PF01773.15|1.7e-24,Nucleos_tra2_C|PF07662.8|2.6e-10,Gate|PF07670.9|9e-07	0	+	1	1378	0	1	1851	0
F01_transcript/1013	0	4256	ID=Gene.16364::F01_transcript/1013::g.16364::m.16364;Gene.16364::F01_transcript/1013::g.16364;ORF_type:complete_len:471_(+),score=80.75,sp|Q9XU84|UDA1_CAEEL|35.11|1e-70,GDA1_CD39|PF01150.12|7.3e-73	0	+	134	1547	0	1	4256	0
F01_transcript/10131	0	1857	ID=Gene.9030::F01_transcript/10131::g.9030::m.9030;Gene.9030::F01_transcript/10131::g.9030;ORF_type:5prime_partial_len:347_(+),score=63.09,NUDIX|PF00293.23|1.3e-22	0	+	0	1041	0	1	1857	0
F01_transcript/10132	0	1861	ID=Gene.9031::F01_transcript/10132::g.9031::m.9031;Gene.9031::F01_transcript/10132::g.9031;ORF_type:complete_len:608_(+),score=152.86,sp|Q9UAY4|ASM3_CAEEL|33.27|2e-94,Metallophos|PF00149.23|6.6e-24	0	+	51	1824	0	1	1861	0
F01_transcript/10133	0	1849	ID=Gene.9034::F01_transcript/10133::g.9034::m.9034;Gene.9034::F01_transcript/10133::g.9034;ORF_type:complete_len:560_(+),score=114.99,sp|Q95R48|OCTL_DROME|29.77|7e-78,Sugar_tr|PF00083.19|2.4e-29,MFS_1|PF07690.11|7e-23	0	+	149	1829	0	1	1849	0
F01_transcript/10135	0	1855	ID=Gene.9037::F01_transcript/10135::g.9037::m.9037;Gene.9037::F01_transcript/10135::g.9037;ORF_type:complete_len:447_(+),score=108.99,RNA_pol_Rpc4|PF05132.9|1.6e-31	0	+	82	1423	0	1	1855	0
F01_transcript/10136	0	1858	ID=Gene.9038::F01_transcript/10136::g.9038::m.9038;Gene.9038::F01_transcript/10136::g.9038;ORF_type:5prime_partial_len:308_(+),score=58.07,sp|Q16HW7|GNPI_AEDAE|77.24|3e-160,Glucosamine_iso|PF01182.15|6.1e-26	0	+	2	926	0	1	1858	0
F01_transcript/10139	0	1882	ID=Gene.9041::F01_transcript/10139::g.9041::m.9041;Gene.9041::F01_transcript/10139::g.9041;ORF_type:complete_len:455_(+),score=1.21,CUB|PF00431.15|2.4e-06	0	+	175	1540	0	1	1882	0
F01_transcript/1014	0	4241	ID=Gene.16369::F01_transcript/1014::g.16369::m.16369;Gene.16369::F01_transcript/1014::g.16369;ORF_type:complete_len:945_(+),score=196.41,sp|Q54KA7|SECG_DICDI|40.76|1e-37,Sec7|PF01369.15|1.3e-61	0	+	438	3273	0	1	4241	0
F01_transcript/10140	0	1817	ID=Gene.9043::F01_transcript/10140::g.9043::m.9043;Gene.9043::F01_transcript/10140::g.9043;ORF_type:complete_len:445_(+),score=109.06,sp|P42665|HGLB_SCHJA|35.57|2e-86,Peptidase_C13|PF01650.13|3.4e-102	0	+	79	1414	0	1	1817	0
F01_transcript/10141	0	1821	ID=Gene.9047::F01_transcript/10141::g.9047::m.9047;Gene.9047::F01_transcript/10141::g.9047;ORF_type:complete_len:337_(+),score=88.15,sp|Q19000|BODG_CAEEL|30.57|4e-45,TauD|PF02668.11|2.6e-28	0	+	377	1388	0	1	1821	0
F01_transcript/10144	0	1849	ID=Gene.9050::F01_transcript/10144::g.9050::m.9050;Gene.9050::F01_transcript/10144::g.9050;ORF_type:complete_len:120_(+),score=35.62,sp|Q8IR45|BORC8_DROME|48.08|8e-33,NEP|PF10167.4|3.2e-38	0	+	134	494	0	1	1849	0
F01_transcript/10145	0	1854	ID=Gene.9054::F01_transcript/10145::g.9054::m.9054;Gene.9054::F01_transcript/10145::g.9054;ORF_type:5prime_partial_len:369_(+),score=99.23,sp|Q9VMM6|OBSTE_DROME|36.77|5e-38,CBM_14|PF01607.19|6.1e-10,CBM_14|PF01607.19|9.2e-14,CBM_14|PF01607.19|1e-09	0	+	1	1108	0	1	1854	0
F01_transcript/10147	0	1843	ID=Gene.9059::F01_transcript/10147::g.9059::m.9059;Gene.9059::F01_transcript/10147::g.9059;ORF_type:5prime_partial_len:477_(+),score=89.77,sp|P34594|YOD2_CAEEL|31.37|3e-08,SMAP|PF15477.1|3.6e-11	0	+	0	1431	0	1	1843	0
F01_transcript/10149	0	1847	ID=Gene.9063::F01_transcript/10149::g.9063::m.9063;Gene.9063::F01_transcript/10149::g.9063;ORF_type:5prime_partial_len:255_(+),score=27.92,Selenoprotein_S|PF06936.6|1.4e-45	0	+	2	767	0	1	1847	0
F01_transcript/1015	0	4232	ID=Gene.16376::F01_transcript/1015::g.16376::m.16376;Gene.16376::F01_transcript/1015::g.16376;ORF_type:complete_len:762_(+),score=208.84,sp|Q02645|HTS_DROME|56.44|0.0,Aldolase_II|PF00596.16|1.6e-42	0	+	312	2598	0	1	4232	0
F01_transcript/10151	0	1868	ID=Gene.9065::F01_transcript/10151::g.9065::m.9065;Gene.9065::F01_transcript/10151::g.9065;ORF_type:5prime_partial_len:230_(+),score=52.27,sp|Q00963|SPTCB_DROME|34.95|6e-12,PH_9|PF15410.1|4.2e-20,PH|PF00169.24|8.8e-13	0	+	0	690	0	1	1868	0
F01_transcript/10152	0	1787	ID=Gene.9072::F01_transcript/10152::g.9072::m.9072;Gene.9072::F01_transcript/10152::g.9072;ORF_type:complete_len:152_(+),score=23.09,sp|Q95RN0|U528_DROME|36.89|3e-09,Arb2|PF09757.4|3.1e-08	0	+	45	501	0	1	1787	0
F01_transcript/10154	0	1841	ID=Gene.9073::F01_transcript/10154::g.9073::m.9073;Gene.9073::F01_transcript/10154::g.9073;ORF_type:complete_len:83_(+),score=14.37,AhpC-TSA_2|PF13911.1|2.5e-07	0	+	624	873	0	1	1841	0
F01_transcript/10156	0	1839	ID=Gene.9077::F01_transcript/10156::g.9077::m.9077;Gene.9077::F01_transcript/10156::g.9077;ORF_type:complete_len:181_(+),score=34.98,Peptidase_C97|PF05903.9|1.6e-38	0	+	269	812	0	1	1839	0
F01_transcript/10158	0	1848	ID=Gene.9080::F01_transcript/10158::g.9080::m.9080;Gene.9080::F01_transcript/10158::g.9080;ORF_type:3prime_partial_len:58_(+),score=0.84	0	+	1675	1846	0	1	1848	0
F01_transcript/1016	0	4247	ID=Gene.16383::F01_transcript/1016::g.16383::m.16383;Gene.16383::F01_transcript/1016::g.16383;ORF_type:complete_len:908_(+),score=212.40,sp|Q23500|ACOC_CAEEL|64.33|0.0,Aconitase|PF00330.15|7.6e-138,Aconitase_C|PF00694.14|2.9e-41	0	+	38	2726	0	1	4247	0
F01_transcript/10161	0	1837	ID=Gene.9081::F01_transcript/10161::g.9081::m.9081;Gene.9081::F01_transcript/10161::g.9081;ORF_type:5prime_partial_len:515_(+),score=122.45,sp|G5ECR8|GLCM3_CAEEL|42.11|1e-136,Glyco_hydro_30|PF02055.11|3.1e-147	0	+	1	1546	0	1	1837	0
F01_transcript/10163	0	1843	ID=Gene.9084::F01_transcript/10163::g.9084::m.9084;Gene.9084::F01_transcript/10163::g.9084;ORF_type:5prime_partial_len:231_(+),score=25.28	0	+	2	695	0	1	1843	0
F01_transcript/10164	0	1852	ID=Gene.9086::F01_transcript/10164::g.9086::m.9086;Gene.9086::F01_transcript/10164::g.9086;ORF_type:complete_len:505_(+),score=85.62	0	+	171	1686	0	1	1852	0
F01_transcript/10166	0	1841	ID=Gene.9089::F01_transcript/10166::g.9089::m.9089;Gene.9089::F01_transcript/10166::g.9089;ORF_type:complete_len:334_(+),score=64.72	0	+	452	1454	0	1	1841	0
F01_transcript/10172	0	1852	ID=Gene.9090::F01_transcript/10172::g.9090::m.9090;Gene.9090::F01_transcript/10172::g.9090;ORF_type:complete_len:216_(+),score=36.58,sp|P02635|SCPB_PENSP|71.88|4e-104,EF-hand_7|PF13499.1|5.6e-08,EF-hand_5|PF13202.1|0.00044,EF-hand_5|PF13202.1|0.008,EF-hand_6|PF13405.1|0.0045	0	+	66	648	0	1	1852	0
F01_transcript/10175	0	1851	ID=Gene.9094::F01_transcript/10175::g.9094::m.9094;Gene.9094::F01_transcript/10175::g.9094;ORF_type:complete_len:228_(+),score=89.02	0	+	742	1426	0	1	1851	0
F01_transcript/10176	0	1791	ID=Gene.9097::F01_transcript/10176::g.9097::m.9097;Gene.9097::F01_transcript/10176::g.9097;ORF_type:complete_len:445_(+),score=71.42,Gal-3-0_sulfotr|PF06990.6|6.8e-70	0	+	66	1401	0	1	1791	0
F01_transcript/10177	0	1839	ID=Gene.9100::F01_transcript/10177::g.9100::m.9100;Gene.9100::F01_transcript/10177::g.9100;ORF_type:complete_len:85_(+),score=4.42,sp|Q17449|FAAH1_CAEEL|56.25|2e-18,Amidase|PF01425.16|7.8e-33	0	+	678	933	0	1	1839	0
F01_transcript/10178	0	1844	ID=Gene.9101::F01_transcript/10178::g.9101::m.9101;Gene.9101::F01_transcript/10178::g.9101;ORF_type:5prime_partial_len:483_(+),score=75.25,sp|Q9NFT7|HXK2_DROME|35.86|4e-99,Hexokinase_1|PF00349.16|3.9e-63,Hexokinase_2|PF03727.11|3.6e-53	0	+	2	1451	0	1	1844	0
F01_transcript/10179	0	1816	ID=Gene.9104::F01_transcript/10179::g.9104::m.9104;Gene.9104::F01_transcript/10179::g.9104;ORF_type:complete_len:110_(+),score=37.68	0	+	548	878	0	1	1816	0
F01_transcript/1018	0	4239	ID=Gene.16388::F01_transcript/1018::g.16388::m.16388;Gene.16388::F01_transcript/1018::g.16388;ORF_type:complete_len:959_(+),score=275.74,sp|P17210|KINH_DROME|68.34|0.0,Kinesin|PF00225.18|2.2e-112	0	+	404	3281	0	1	4239	0
F01_transcript/10180	0	1852	ID=Gene.9105::F01_transcript/10180::g.9105::m.9105;Gene.9105::F01_transcript/10180::g.9105;ORF_type:complete_len:312_(+),score=47.74,VWD|PF00094.20|0.00013	0	+	635	1571	0	1	1852	0
F01_transcript/10181	0	1841	ID=Gene.9110::F01_transcript/10181::g.9110::m.9110;Gene.9110::F01_transcript/10181::g.9110;ORF_type:5prime_partial_len:201_(+),score=40.70,sp|P34121|COAA_DICDI|40.46|4e-28,Cofilin_ADF|PF00241.15|3e-16	0	+	1	604	0	1	1841	0
F01_transcript/10186	0	1829	ID=Gene.9114::F01_transcript/10186::g.9114::m.9114;Gene.9114::F01_transcript/10186::g.9114;ORF_type:complete_len:581_(+),score=143.74,sp|Q54VF1|DDX56_DICDI|42.48|1e-81,sp|Q54VF1|DDX56_DICDI|47.53|4e-38,DEAD|PF00270.24|3.7e-38,Helicase_C|PF00271.26|3.4e-20,ResIII|PF04851.10|0.00013	0	+	53	1745	0	1	1829	0
F01_transcript/10187	0	1856	ID=Gene.9117::F01_transcript/10187::g.9117::m.9117;Gene.9117::F01_transcript/10187::g.9117;ORF_type:complete_len:489_(+),score=92.63,sp|Q54BM2|PAP1A_DICDI|22.12|3e-07,RRM_1|PF00076.17|6.1e-15,RRM_6|PF14259.1|9.9e-08,RRM_6|PF14259.1|5.6e-11,RRM_5|PF13893.1|2.8e-07	0	+	185	1652	0	1	1856	0
F01_transcript/10189	0	1851	ID=Gene.9119::F01_transcript/10189::g.9119::m.9119;Gene.9119::F01_transcript/10189::g.9119;ORF_type:complete_len:492_(+),score=87.52,sp|A0NEF7|CTU2_ANOGA|31.10|1e-42,DUF2392|PF10288.4|6.7e-19	0	+	286	1762	0	1	1851	0
F01_transcript/1019	0	4228	ID=Gene.16392::F01_transcript/1019::g.16392::m.16392;Gene.16392::F01_transcript/1019::g.16392;ORF_type:complete_len:545_(+),score=143.34,sp|Q54GN5|UAP1_DICDI|40.35|2e-120,UDPGP|PF01704.13|1.3e-75	0	+	94	1636	0	1	4228	0
F01_transcript/10190	0	1841	ID=Gene.9122::F01_transcript/10190::g.9122::m.9122;Gene.9122::F01_transcript/10190::g.9122;ORF_type:complete_len:357_(+),score=132.08,sp|C7E3T4|KARG_PENMO|97.19|0.0,ATP-gua_Ptrans|PF00217.14|4.9e-109,ATP-gua_PtransN|PF02807.10|5.9e-34	0	+	464	1535	0	1	1841	0
F01_transcript/10191	0	1849	ID=Gene.9123::F01_transcript/10191::g.9123::m.9123;Gene.9123::F01_transcript/10191::g.9123;ORF_type:complete_len:304_(+),score=46.27,RRM_1|PF00076.17|1e-09,RRM_5|PF13893.1|4.6e-08,RRM_6|PF14259.1|5e-06	0	+	181	1093	0	1	1849	0
F01_transcript/10192	0	1843	ID=Gene.9126::F01_transcript/10192::g.9126::m.9126;Gene.9126::F01_transcript/10192::g.9126;ORF_type:complete_len:406_(+),score=63.80,sp|Q8T293|DIAC2_DICDI|36.39|3e-69,Glyco_hydro_18|PF00704.23|4.8e-27	0	+	134	1352	0	1	1843	0
F01_transcript/10195	0	1787	ID=Gene.9127::F01_transcript/10195::g.9127::m.9127;Gene.9127::F01_transcript/10195::g.9127;ORF_type:complete_len:461_(+),score=89.67,sp|Q24208|IF2G_DROME|80.88|0.0,GTP_EFTU|PF00009.22|1.8e-40,eIF2_C|PF09173.6|1.1e-37,GTP_EFTU_D2|PF03144.20|4.3e-11	0	+	66	1449	0	1	1787	0
F01_transcript/10197	0	1813	ID=Gene.9131::F01_transcript/10197::g.9131::m.9131;Gene.9131::F01_transcript/10197::g.9131;ORF_type:complete_len:246_(+),score=52.89,sp|P14248|RPB1_PLAFD|30.86|7e-14,sp|P14248|RPB1_PLAFD|30.82|1e-13,sp|P14248|RPB1_PLAFD|31.53|5e-07	0	+	88	826	0	1	1813	0
F01_transcript/102	0	6110	ID=Gene.757::F01_transcript/102::g.757::m.757;Gene.757::F01_transcript/102::g.757;ORF_type:complete_len:523_(+),score=87.08,sp|Q17DK5|CRY1_AEDAE|42.10|3e-135	0	+	127	1696	0	1	6110	0
F01_transcript/1020	0	4248	ID=Gene.16400::F01_transcript/1020::g.16400::m.16400;Gene.16400::F01_transcript/1020::g.16400;ORF_type:complete_len:99_(+),score=18.72,sp|Q24133|DNAJ1_DROME|59.72|2e-21,DnaJ|PF00226.26|2.5e-26	0	+	119	416	0	1	4248	0
F01_transcript/10200	0	1841	ID=Gene.9133::F01_transcript/10200::g.9133::m.9133;Gene.9133::F01_transcript/10200::g.9133;ORF_type:complete_len:496_(+),score=85.69,sp|Q54VD8|RIO1_DICDI|50.55|7e-145,RIO1|PF01163.17|1.1e-76	0	+	335	1823	0	1	1841	0
F01_transcript/10201	0	1843	ID=Gene.9137::F01_transcript/10201::g.9137::m.9137;Gene.9137::F01_transcript/10201::g.9137;ORF_type:complete_len:411_(+),score=61.13	0	+	146	1379	0	1	1843	0
F01_transcript/10204	0	1827	ID=Gene.9140::F01_transcript/10204::g.9140::m.9140;Gene.9140::F01_transcript/10204::g.9140;ORF_type:complete_len:431_(+),score=66.63,Polysacc_deac_1|PF01522.16|2.3e-07	0	+	27	1293	0	1	1827	0
F01_transcript/10207	0	1842	ID=Gene.9141::F01_transcript/10207::g.9141::m.9141;Gene.9141::F01_transcript/10207::g.9141;ORF_type:5prime_partial_len:478_(+),score=100.98,PKD_channel|PF08016.7|1.9e-13	0	+	0	1434	0	1	1842	0
F01_transcript/1021	0	4229	ID=Gene.16402::F01_transcript/1021::g.16402::m.16402;Gene.16402::F01_transcript/1021::g.16402;ORF_type:complete_len:1220_(+),score=171.19,DUF3730|PF12530.3|3.8e-42	0	+	84	3744	0	1	4229	0
F01_transcript/10211	0	1834	ID=Gene.9143::F01_transcript/10211::g.9143::m.9143;Gene.9143::F01_transcript/10211::g.9143;ORF_type:complete_len:410_(+),score=66.50,sp|Q22942|CKA2_CAEEL|34.57|2e-81,Choline_kinase|PF01633.15|3.9e-67,APH|PF01636.18|1e-10,EcKinase|PF02958.15|1.1e-05	0	+	211	1441	0	1	1834	0
F01_transcript/10213	0	1840	ID=Gene.9146::F01_transcript/10213::g.9146::m.9146;Gene.9146::F01_transcript/10213::g.9146;ORF_type:5prime_partial_len:337_(+),score=110.53,sp|P14199|REF2P_DROME|39.06|1e-07	0	+	1	1012	0	1	1840	0
F01_transcript/10214	0	1846	ID=Gene.9150::F01_transcript/10214::g.9150::m.9150;Gene.9150::F01_transcript/10214::g.9150;ORF_type:complete_len:209_(+),score=31.52,CBM_14|PF01607.19|8.3e-06,CBM_14|PF01607.19|1.4e-10	0	+	61	628	0	1	1846	0
F01_transcript/10215	0	1830	ID=Gene.9154::F01_transcript/10215::g.9154::m.9154;Gene.9154::F01_transcript/10215::g.9154;ORF_type:complete_len:140_(+),score=43.94,sp|Q9NKW1|MFEA_DICDI|44.44|2e-26,SCP2|PF02036.12|2.3e-27,Alkyl_sulf_C|PF14864.1|2.7e-06	0	+	182	602	0	1	1830	0
F01_transcript/10216	0	1826	ID=Gene.9155::F01_transcript/10216::g.9155::m.9155;Gene.9155::F01_transcript/10216::g.9155;ORF_type:complete_len:313_(+),score=54.52,sp|Q9V3J4|SEC13_DROME|60.00|5e-124,WD40|PF00400.27|0.0052,WD40|PF00400.27|2.7e-09,WD40|PF00400.27|5.5e-07,WD40|PF00400.27|5.9e-06,WD40|PF00400.27|3.6e-09,WD40|PF00400.27|0.00051	0	+	82	1021	0	1	1826	0
F01_transcript/10217	0	1746	ID=Gene.9159::F01_transcript/10217::g.9159::m.9159;Gene.9159::F01_transcript/10217::g.9159;ORF_type:complete_len:78_(+),score=0.28,UPF0020|PF01170.13|1.4e-05	0	+	923	1157	0	1	1746	0
F01_transcript/10220	0	1839	ID=Gene.9163::F01_transcript/10220::g.9163::m.9163;Gene.9163::F01_transcript/10220::g.9163;ORF_type:complete_len:389_(+),score=82.12,sp|Q7KRW1|TRC8_DROME|36.17|4e-11,zf-RING_2|PF13639.1|1e-09,zf-C3HC4|PF00097.20|1.4e-05	0	+	295	1462	0	1	1839	0
F01_transcript/10223	0	1839	ID=Gene.9165::F01_transcript/10223::g.9165::m.9165;Gene.9165::F01_transcript/10223::g.9165;ORF_type:5prime_partial_len:440_(+),score=63.65	0	+	2	1322	0	1	1839	0
F01_transcript/10225	0	1836	ID=Gene.9168::F01_transcript/10225::g.9168::m.9168;Gene.9168::F01_transcript/10225::g.9168;ORF_type:complete_len:533_(+),score=111.24,sp|Q9XVI6|SPTC3_CAEEL|30.03|2e-44,Aminotran_1_2|PF00155.16|2.9e-72,Aminotran_5|PF00266.14|3e-08,Cys_Met_Meta_PP|PF01053.15|2.6e-06	0	+	123	1722	0	1	1836	0
F01_transcript/10226	0	1839	ID=Gene.9174::F01_transcript/10226::g.9174::m.9174;Gene.9174::F01_transcript/10226::g.9174;ORF_type:complete_len:111_(+),score=25.25,RRM_1|PF00076.17|1.3e-10,RRM_5|PF13893.1|6.5e-09,RRM_6|PF14259.1|6.1e-07	0	+	137	470	0	1	1839	0
F01_transcript/10227	0	1859	ID=Gene.9177::F01_transcript/10227::g.9177::m.9177;Gene.9177::F01_transcript/10227::g.9177;ORF_type:complete_len:195_(+),score=78.35	0	+	76	661	0	1	1859	0
F01_transcript/10229	0	1855	ID=Gene.9180::F01_transcript/10229::g.9180::m.9180;Gene.9180::F01_transcript/10229::g.9180;ORF_type:complete_len:61_(+),score=13.17,sp|P40946|ARF6_DROME|51.43|2e-07,Arf|PF00025.16|1.5e-09	0	+	224	407	0	1	1855	0
F01_transcript/1023	0	4252	ID=Gene.16404::F01_transcript/1023::g.16404::m.16404;Gene.16404::F01_transcript/1023::g.16404;ORF_type:complete_len:588_(+),score=192.06,sp|Q9VU84|DBNL_DROME|64.91|9e-18,HS1_rep|PF02218.10|1.1e-18,HS1_rep|PF02218.10|3e-20,HS1_rep|PF02218.10|2e-20,HS1_rep|PF02218.10|1.3e-20,HS1_rep|PF02218.10|2.5e-20,HS1_rep|PF02218.10|1.6e-18,HS1_rep|PF02218.10|2.6e-08,SH3_9|PF14604.1|1.8e-16,SH3_1|PF00018.23|6.8…	0	+	126	1890	0	1	4252	0
F01_transcript/10230	0	1840	ID=Gene.9181::F01_transcript/10230::g.9181::m.9181;Gene.9181::F01_transcript/10230::g.9181;ORF_type:complete_len:178_(+),score=20.92,sp|O96626|ARPC5_DICDI|33.91|1e-16,P16-Arc|PF04699.9|4.8e-43	0	+	74	536	0	1	1840	0
F01_transcript/10231	0	1797	ID=Gene.9185::F01_transcript/10231::g.9185::m.9185;Gene.9185::F01_transcript/10231::g.9185;ORF_type:complete_len:498_(+),score=89.79,sp|B0WC46|TRET1_CULQU|29.16|4e-64,Sugar_tr|PF00083.19|1.1e-62,MFS_1|PF07690.11|3.2e-17	0	+	114	1608	0	1	1797	0
F01_transcript/10233	0	1862	ID=Gene.9186::F01_transcript/10233::g.9186::m.9186;Gene.9186::F01_transcript/10233::g.9186;ORF_type:complete_len:111_(+),score=40.94	0	+	345	678	0	1	1862	0
F01_transcript/10237	0	1684	ID=Gene.9190::F01_transcript/10237::g.9190::m.9190;Gene.9190::F01_transcript/10237::g.9190;ORF_type:complete_len:519_(+),score=134.94,CBM_14|PF01607.19|5e-09,CBM_14|PF01607.19|1e-08,CBM_14|PF01607.19|1.2e-05,ShK|PF01549.19|0.00021	0	+	59	1616	0	1	1684	0
F01_transcript/10238	0	1841	ID=Gene.9192::F01_transcript/10238::g.9192::m.9192;Gene.9192::F01_transcript/10238::g.9192;ORF_type:5prime_partial_len:472_(+),score=57.30,sp|G5EDW2|LPLT1_CAEEL|28.86|1e-32,7tm_2|PF00002.19|1.4e-37,GPS|PF01825.16|2.2e-09	0	+	0	1416	0	1	1841	0
F01_transcript/1024	0	4201	ID=Gene.16408::F01_transcript/1024::g.16408::m.16408;Gene.16408::F01_transcript/1024::g.16408;ORF_type:complete_len:775_(+),score=89.53,sp|P42282|TTKA_DROME|46.49|5e-26,BTB|PF00651.26|4.7e-21,Ets|PF00178.17|4.1e-18	0	+	554	2879	0	1	4201	0
F01_transcript/10241	0	1839	ID=Gene.9193::F01_transcript/10241::g.9193::m.9193;Gene.9193::F01_transcript/10241::g.9193;ORF_type:complete_len:189_(+),score=30.45	0	+	169	736	0	1	1839	0
F01_transcript/10243	0	1837	ID=Gene.9195::F01_transcript/10243::g.9195::m.9195;Gene.9195::F01_transcript/10243::g.9195;ORF_type:complete_len:160_(+),score=67.29,sp|A1KYZ2|TPM_PENMO|100.00|2e-104,Tropomyosin|PF00261.15|2.7e-72	0	+	468	948	0	1	1837	0
F01_transcript/10245	0	1792	ID=Gene.9199::F01_transcript/10245::g.9199::m.9199;Gene.9199::F01_transcript/10245::g.9199;ORF_type:complete_len:216_(+),score=59.12,sp|Q26636|CATL_SARPE|71.08|2e-106,Peptidase_C1|PF00112.18|1.6e-72	0	+	381	1029	0	1	1792	0
F01_transcript/10246	0	1838	ID=Gene.9203::F01_transcript/10246::g.9203::m.9203;Gene.9203::F01_transcript/10246::g.9203;ORF_type:complete_len:62_(+),score=1.52	0	+	1059	1245	0	1	1838	0
F01_transcript/10247	0	1831	ID=Gene.9204::F01_transcript/10247::g.9204::m.9204;Gene.9204::F01_transcript/10247::g.9204;ORF_type:complete_len:336_(+),score=25.52,sp|Q55GE2|ODC_DICDI|29.41|6e-21,Mito_carr|PF00153.22|6.2e-10,Mito_carr|PF00153.22|3.1e-09,Mito_carr|PF00153.22|1.7e-08	0	+	115	1123	0	1	1831	0
F01_transcript/10249	0	1819	ID=Gene.9209::F01_transcript/10249::g.9209::m.9209;Gene.9209::F01_transcript/10249::g.9209;ORF_type:complete_len:551_(+),score=136.30,sp|Q95Q34|RIOK2_CAEEL|63.23|4e-142,RIO1|PF01163.17|2.4e-52,Rio2_N|PF09202.6|9.2e-32	0	+	131	1784	0	1	1819	0
F01_transcript/10250	0	1840	ID=Gene.9211::F01_transcript/10250::g.9211::m.9211;Gene.9211::F01_transcript/10250::g.9211;ORF_type:complete_len:360_(+),score=58.96,Lectin_C|PF00059.16|6.2e-06	0	+	62	1142	0	1	1840	0
F01_transcript/10251	0	1828	ID=Gene.9216::F01_transcript/10251::g.9216::m.9216;Gene.9216::F01_transcript/10251::g.9216;ORF_type:complete_len:280_(+),score=41.96,sp|Q20848|P5CR_CAEEL|34.64|2e-42,P5CR_dimer|PF14748.1|2.7e-42,F420_oxidored|PF03807.12|5.9e-17	0	+	114	954	0	1	1828	0
F01_transcript/10252	0	1831	ID=Gene.9218::F01_transcript/10252::g.9218::m.9218;Gene.9218::F01_transcript/10252::g.9218;ORF_type:complete_len:446_(+),score=39.39,SET|PF00856.23|1.9e-10	0	+	199	1537	0	1	1831	0
F01_transcript/10254	0	1755	ID=Gene.9220::F01_transcript/10254::g.9220::m.9220;Gene.9220::F01_transcript/10254::g.9220;ORF_type:5prime_partial_len:464_(+),score=91.54,sp|C3YWU0|FUCO_BRAFL|61.87|0.0,Alpha_L_fucos|PF01120.12|1.7e-117	0	+	2	1394	0	1	1755	0
F01_transcript/10255	0	1832	ID=Gene.9224::F01_transcript/10255::g.9224::m.9224;Gene.9224::F01_transcript/10255::g.9224;ORF_type:complete_len:545_(+),score=102.14,sp|Q94545|ASH2_DROME|57.09|0.0,SPRY|PF00622.23|1.5e-08	0	+	86	1721	0	1	1832	0
F01_transcript/10256	0	1836	ID=Gene.9226::F01_transcript/10256::g.9226::m.9226;Gene.9226::F01_transcript/10256::g.9226;ORF_type:complete_len:428_(+),score=122.07,sp|Q27268|DX39B_DROME|84.81|0.0,DEAD|PF00270.24|7.3e-39,Helicase_C|PF00271.26|9.5e-22,ResIII|PF04851.10|6.4e-05	0	+	87	1371	0	1	1836	0
F01_transcript/10257	0	1840	ID=Gene.9228::F01_transcript/10257::g.9228::m.9228;Gene.9228::F01_transcript/10257::g.9228;ORF_type:complete_len:366_(+),score=88.80,sp|Q9GQN5|ATRX_DROME|52.41|2e-43	0	+	85	1099	0	1	1840	0
F01_transcript/10258	0	1832	ID=Gene.9232::F01_transcript/10258::g.9232::m.9232;Gene.9232::F01_transcript/10258::g.9232;ORF_type:3prime_partial_len:557_(+),score=124.71	0	+	164	1832	0	1	1832	0
F01_transcript/10259	0	1830	ID=Gene.9235::F01_transcript/10259::g.9235::m.9235;Gene.9235::F01_transcript/10259::g.9235;ORF_type:complete_len:340_(+),score=73.67,sp|Q8WPA2|AR_BOMMO|24.82|3e-06,7tm_1|PF00001.16|3.3e-23	0	+	88	1021	0	1	1830	0
F01_transcript/1026	0	4238	ID=Gene.16412::F01_transcript/1026::g.16412::m.16412;Gene.16412::F01_transcript/1026::g.16412;ORF_type:complete_len:839_(+),score=188.49,PAT1|PF09770.4|6e-07,PAT1|PF09770.4|7.1e-19,PAT1|PF09770.4|4.8e-17	0	+	63	2580	0	1	4238	0
F01_transcript/10260	0	1838	ID=Gene.9239::F01_transcript/10260::g.9239::m.9239;Gene.9239::F01_transcript/10260::g.9239;ORF_type:complete_len:255_(+),score=33.57,sp|Q54NE6|PGAM_DICDI|27.78|2e-15,His_Phos_1|PF00300.17|9.3e-31	0	+	162	927	0	1	1838	0
F01_transcript/10262	0	1777	ID=Gene.9242::F01_transcript/10262::g.9242::m.9242;Gene.9242::F01_transcript/10262::g.9242;ORF_type:complete_len:473_(+),score=103.54,F420_oxidored|PF03807.12|1.6e-13,Ferric_reduct|PF01794.14|1.2e-10,NAD_binding_2|PF03446.10|7.6e-05,IlvN|PF07991.7|0.00016	0	+	111	1530	0	1	1777	0
F01_transcript/10263	0	1841	ID=Gene.9245::F01_transcript/10263::g.9245::m.9245;Gene.9245::F01_transcript/10263::g.9245;ORF_type:complete_len:218_(+),score=66.08,sp|P84185|ACT5C_ANOGA|96.41|3e-137,Actin|PF00022.14|5e-77	0	+	1088	1742	0	1	1841	0
F01_transcript/10268	0	1836	ID=Gene.9248::F01_transcript/10268::g.9248::m.9248;Gene.9248::F01_transcript/10268::g.9248;ORF_type:complete_len:558_(+),score=63.09	0	+	45	1719	0	1	1836	0
F01_transcript/10269	0	1780	ID=Gene.9251::F01_transcript/10269::g.9251::m.9251;Gene.9251::F01_transcript/10269::g.9251;ORF_type:complete_len:318_(+),score=85.83,sp|O62619|KPYK_DROME|71.13|2e-142,PK|PF00224.16|5e-106	0	+	131	956	0	1	1780	0
F01_transcript/1027	0	4238	ID=Gene.16416::F01_transcript/1027::g.16416::m.16416;Gene.16416::F01_transcript/1027::g.16416;ORF_type:complete_len:205_(+),score=30.71,sp|O01367|HOW_DROME|76.07|1e-87,KH_1|PF00013.24|3.6e-06,KH_3|PF13014.1|4e-05	0	+	63	615	0	1	4238	0
F01_transcript/10271	0	1832	ID=Gene.9254::F01_transcript/10271::g.9254::m.9254;Gene.9254::F01_transcript/10271::g.9254;ORF_type:complete_len:501_(+),score=118.99,sp|P27619|DYN_DROME|82.15|0.0,Dynamin_M|PF01031.15|1.2e-99,Dynamin_N|PF00350.18|5.6e-53	0	+	52	1555	0	1	1832	0
F01_transcript/10272	0	1846	ID=Gene.9257::F01_transcript/10272::g.9257::m.9257;Gene.9257::F01_transcript/10272::g.9257;ORF_type:5prime_partial_len:241_(+),score=62.83	0	+	2	725	0	1	1846	0
F01_transcript/10274	0	1830	ID=Gene.9260::F01_transcript/10274::g.9260::m.9260;Gene.9260::F01_transcript/10274::g.9260;ORF_type:complete_len:326_(+),score=30.67,sp|Q9V576|WUN_DROME|27.34|1e-29,PAP2|PF01569.16|1.9e-22	0	+	281	1259	0	1	1830	0
F01_transcript/10275	0	1840	ID=Gene.9263::F01_transcript/10275::g.9263::m.9263;Gene.9263::F01_transcript/10275::g.9263;ORF_type:complete_len:264_(+),score=49.01,sp|P52899|ODPA_CAEEL|68.92|2e-127,E1_dh|PF00676.15|8.4e-88	0	+	513	1305	0	1	1840	0
F01_transcript/10276	0	1810	ID=Gene.9268::F01_transcript/10276::g.9268::m.9268;Gene.9268::F01_transcript/10276::g.9268;ORF_type:complete_len:278_(+),score=64.17,sp|Q70UP5|ADH2_CERCO|29.54|2e-30,adh_short|PF00106.20|7.2e-27,adh_short_C2|PF13561.1|5.2e-08,KR|PF08659.5|2.3e-08	0	+	79	913	0	1	1810	0
F01_transcript/1028	0	4154	ID=Gene.16422::F01_transcript/1028::g.16422::m.16422;Gene.16422::F01_transcript/1028::g.16422;ORF_type:complete_len:182_(+),score=38.33,sp|Q54NS7|PRAFB_DICDI|25.16|1e-07,PRA1|PF03208.14|2.6e-36	0	+	12	558	0	1	4154	0
F01_transcript/10280	0	1833	ID=Gene.9271::F01_transcript/10280::g.9271::m.9271;Gene.9271::F01_transcript/10280::g.9271;ORF_type:complete_len:333_(+),score=69.82,sp|Q7SIG4|DFPA_LOLVU|26.59|1e-05,SGL|PF08450.7|2.6e-58	0	+	257	1256	0	1	1833	0
F01_transcript/10282	0	1649	ID=Gene.9275::F01_transcript/10282::g.9275::m.9275;Gene.9275::F01_transcript/10282::g.9275;ORF_type:complete_len:435_(+),score=121.98,sp|O76757|SAHH_ANOGA|82.64|0.0,AdoHcyase|PF05221.12|3.6e-143,AdoHcyase_NAD|PF00670.16|7.3e-83,2-Hacid_dh_C|PF02826.14|1.5e-10,IlvN|PF07991.7|4.5e-06	0	+	58	1363	0	1	1649	0
F01_transcript/10283	0	1819	ID=Gene.9278::F01_transcript/10283::g.9278::m.9278;Gene.9278::F01_transcript/10283::g.9278;ORF_type:complete_len:143_(+),score=33.04,sp|P55322|MIH_LITVA|84.69|1e-45,Crust_neurohorm|PF01147.12|6e-26	0	+	166	595	0	1	1819	0
F01_transcript/10284	0	1859	ID=Gene.9280::F01_transcript/10284::g.9280::m.9280;Gene.9280::F01_transcript/10284::g.9280;ORF_type:complete_len:183_(+),score=18.70,sp|P61210|ARF1_LOCMI|99.45|2e-133,Arf|PF00025.16|2e-79,SRPRB|PF09439.5|1.4e-14,Ras|PF00071.17|9.6e-13,Gtr1_RagA|PF04670.7|1e-10,Miro|PF08477.8|5.3e-08,MMR_HSR1|PF01926.18|5e-06	0	+	199	748	0	1	1859	0
F01_transcript/10288	0	1825	ID=Gene.9282::F01_transcript/10288::g.9282::m.9282;Gene.9282::F01_transcript/10288::g.9282;ORF_type:5prime_partial_len:227_(+),score=24.07,sp|Q54XU5|DCTN5_DICDI|54.80|7e-71,Hexapep|PF00132.19|3.8e-07	0	+	0	681	0	1	1825	0
F01_transcript/1029	0	4228	ID=Gene.16425::F01_transcript/1029::g.16425::m.16425;Gene.16425::F01_transcript/1029::g.16425;ORF_type:complete_len:629_(+),score=145.73,sp|Q9U8W7|TL5B_TACTR|50.51|1e-56,Fibrinogen_C|PF00147.13|5.3e-53	0	+	873	2760	0	1	4228	0
F01_transcript/10291	0	1628	ID=Gene.9284::F01_transcript/10291::g.9284::m.9284;Gene.9284::F01_transcript/10291::g.9284;ORF_type:5prime_partial_len:425_(+),score=115.50	0	+	1	1276	0	1	1628	0
F01_transcript/10292	0	1830	ID=Gene.9287::F01_transcript/10292::g.9287::m.9287;Gene.9287::F01_transcript/10292::g.9287;ORF_type:complete_len:457_(+),score=54.33,sp|Q9Y0Y7|LANC3_DROME|43.63|2e-108,LANC_like|PF05147.8|6e-71	0	+	123	1371	0	1	1830	0
F01_transcript/10296	0	1738	ID=Gene.9291::F01_transcript/10296::g.9291::m.9291;Gene.9291::F01_transcript/10296::g.9291;ORF_type:complete_len:246_(+),score=44.17,Ifi-6-16|PF06140.8|5.7e-26,zf-RING_2|PF13639.1|5.2e-08,zf-C3HC4_2|PF13923.1|8e-07,zf-RING_5|PF14634.1|1.3e-06,zf-C3HC4|PF00097.20|7.4e-06	0	+	47	785	0	1	1738	0
F01_transcript/10299	0	1827	ID=Gene.9296::F01_transcript/10299::g.9296::m.9296;Gene.9296::F01_transcript/10299::g.9296;ORF_type:5prime_partial_len:93_(+),score=0.71	0	+	1	280	0	1	1827	0
F01_transcript/103	0	6112	ID=Gene.766::F01_transcript/103::g.766::m.766;Gene.766::F01_transcript/103::g.766;ORF_type:complete_len:998_(+),score=336.70,sp|Q8IID4|DYHC2_PLAF7|34.19|6e-12,sp|Q8IID4|DYHC2_PLAF7|33.78|4e-07,sp|Q8IID4|DYHC2_PLAF7|30.81|5e-07	0	+	321	3315	0	1	6112	0
F01_transcript/1030	0	4185	ID=Gene.16430::F01_transcript/1030::g.16430::m.16430;Gene.16430::F01_transcript/1030::g.16430;ORF_type:complete_len:1001_(+),score=343.58,sp|Q7PPA5|ATC1_ANOGA|83.08|0.0,E1-E2_ATPase|PF00122.15|9.1e-65,Cation_ATPase_C|PF00689.16|3.2e-41,Hydrolase|PF00702.21|5.8e-30,Hydrolase_like2|PF13246.1|1e-20,Cation_ATPase_N|PF00690.21|5.2e-19,HAD|PF12710.2|3.9e-15,Hydrolase_3|PF08282.7|2.8e-05	0	+	178	3181	0	1	4185	0
F01_transcript/10306	0	1831	ID=Gene.9297::F01_transcript/10306::g.9297::m.9297;Gene.9297::F01_transcript/10306::g.9297;ORF_type:complete_len:399_(+),score=71.23,sp|Q93353|IDH3B_CAEEL|47.52|2e-116,Iso_dh|PF00180.15|2.3e-72	0	+	34	1198	0	1	1831	0
F01_transcript/10308	0	1823	ID=Gene.9302::F01_transcript/10308::g.9302::m.9302;Gene.9302::F01_transcript/10308::g.9302;ORF_type:5prime_partial_len:207_(+),score=42.16,sp|B7PRF6|MTND_IXOSC|62.43|3e-80,ARD|PF03079.9|9.8e-56,Cupin_2|PF07883.6|5.2e-10,AraC_binding|PF02311.14|3.4e-07	0	+	1	622	0	1	1823	0
F01_transcript/10309	0	1820	ID=Gene.9304::F01_transcript/10309::g.9304::m.9304;Gene.9304::F01_transcript/10309::g.9304;ORF_type:5prime_partial_len:316_(+),score=72.14,Telomere_Sde2|PF13019.1|1.4e-30	0	+	2	950	0	1	1820	0
F01_transcript/1031	0	4214	ID=Gene.16434::F01_transcript/1031::g.16434::m.16434;Gene.16434::F01_transcript/1031::g.16434;ORF_type:complete_len:378_(+),score=49.96,sp|Q10572|FOX1_CAEEL|44.26|6e-41,RRM_1|PF00076.17|1.5e-17,RRM_6|PF14259.1|3.1e-15,RRM_5|PF13893.1|6.3e-11	0	+	80	1214	0	1	4214	0
F01_transcript/10310	0	1830	ID=Gene.9314::F01_transcript/10310::g.9314::m.9314;Gene.9314::F01_transcript/10310::g.9314;ORF_type:complete_len:73_(+),score=28.25	0	+	674	893	0	1	1830	0
F01_transcript/10311	0	1825	ID=Gene.9315::F01_transcript/10311::g.9315::m.9315;Gene.9315::F01_transcript/10311::g.9315;ORF_type:complete_len:354_(+),score=76.15,sp|Q09217|YP68_CAEEL|39.04|3e-33,LUC7|PF03194.10|7.2e-70	0	+	457	1519	0	1	1825	0
F01_transcript/10312	0	1828	ID=Gene.9320::F01_transcript/10312::g.9320::m.9320;Gene.9320::F01_transcript/10312::g.9320;ORF_type:complete_len:468_(+),score=109.97,sp|Q20507|ACBP3_CAEEL|37.14|2e-19,ACBP|PF00887.14|3.3e-29	0	+	79	1405	0	1	1828	0
F01_transcript/10313	0	1841	ID=Gene.9323::F01_transcript/10313::g.9323::m.9323;Gene.9323::F01_transcript/10313::g.9323;ORF_type:complete_len:293_(+),score=37.98,sp|Q54DY7|SCPL1_DICDI|25.00|3e-09,Peptidase_S10|PF00450.17|1.8e-19	0	+	854	1733	0	1	1841	0
F01_transcript/10317	0	1801	ID=Gene.9326::F01_transcript/10317::g.9326::m.9326;Gene.9326::F01_transcript/10317::g.9326;ORF_type:complete_len:465_(+),score=121.05,sp|B0WC46|TRET1_CULQU|36.04|4e-101,Sugar_tr|PF00083.19|2.2e-58,MFS_1|PF07690.11|1e-23	0	+	262	1657	0	1	1801	0
F01_transcript/10319	0	1836	ID=Gene.9328::F01_transcript/10319::g.9328::m.9328;Gene.9328::F01_transcript/10319::g.9328;ORF_type:5prime_partial_len:108_(+),score=13.33,sp|Q02942|TRF_BLADI|33.90|2e-06,Transferrin|PF00405.12|1.7e-05	0	+	0	324	0	1	1836	0
F01_transcript/1032	0	4243	ID=Gene.16442::F01_transcript/1032::g.16442::m.16442;Gene.16442::F01_transcript/1032::g.16442;ORF_type:complete_len:134_(+),score=23.03,sp|Q24318|TFDP_DROME|64.22|2e-40,DP|PF08781.5|6.6e-23,E2F_TDP|PF02319.15|4.3e-15	0	+	1125	1527	0	1	4243	0
F01_transcript/10321	0	1812	ID=Gene.9330::F01_transcript/10321::g.9330::m.9330;Gene.9330::F01_transcript/10321::g.9330;ORF_type:complete_len:319_(+),score=195.57	0	+	743	1700	0	1	1812	0
F01_transcript/10322	0	1821	ID=Gene.9333::F01_transcript/10322::g.9333::m.9333;Gene.9333::F01_transcript/10322::g.9333;ORF_type:complete_len:187_(+),score=46.28	0	+	590	1151	0	1	1821	0
F01_transcript/10324	0	1800	ID=Gene.9336::F01_transcript/10324::g.9336::m.9336;Gene.9336::F01_transcript/10324::g.9336;ORF_type:complete_len:339_(+),score=60.43,Lectin_C|PF00059.16|5.2e-06	0	+	63	1080	0	1	1800	0
F01_transcript/10325	0	1834	ID=Gene.9342::F01_transcript/10325::g.9342::m.9342;Gene.9342::F01_transcript/10325::g.9342;ORF_type:complete_len:252_(+),score=47.32,sp|Q86A17|DHPR_DICDI|42.16|4e-42	0	+	72	756	0	1	1834	0
F01_transcript/10327	0	1826	ID=Gene.9346::F01_transcript/10327::g.9346::m.9346;Gene.9346::F01_transcript/10327::g.9346;ORF_type:complete_len:425_(+),score=87.97,sp|Q9I7S8|PUR6_DROME|63.41|0.0,SAICAR_synt|PF01259.13|3.9e-67,AIRC|PF00731.15|1.7e-32	0	+	132	1407	0	1	1826	0
F01_transcript/1033	0	4213	ID=Gene.16452::F01_transcript/1033::g.16452::m.16452;Gene.16452::F01_transcript/1033::g.16452;ORF_type:complete_len:175_(+),score=8.22	0	+	105	630	0	1	4213	0
F01_transcript/10330	0	1833	ID=Gene.9350::F01_transcript/10330::g.9350::m.9350;Gene.9350::F01_transcript/10330::g.9350;ORF_type:complete_len:475_(+),score=83.61,sp|Q9VUL9|FUCTA_DROME|31.32|2e-51,Glyco_transf_10|PF00852.14|9e-82	0	+	119	1544	0	1	1833	0
F01_transcript/10331	0	1772	ID=Gene.9351::F01_transcript/10331::g.9351::m.9351;Gene.9351::F01_transcript/10331::g.9351;ORF_type:complete_len:498_(+),score=121.06,sp|Q9U8W7|TL5B_TACTR|34.32|2e-35,Fibrinogen_C|PF00147.13|7.6e-57	0	+	30	1494	0	1	1772	0
F01_transcript/10332	0	1827	ID=Gene.9354::F01_transcript/10332::g.9354::m.9354;Gene.9354::F01_transcript/10332::g.9354;ORF_type:5prime_partial_len:492_(+),score=114.70,sp|Q11208|PARP_SARPE|30.46|3e-62,PARP|PF00644.15|1.6e-45,PARP_reg|PF02877.9|1.2e-37,WGR|PF05406.10|6.4e-25	0	+	0	1476	0	1	1827	0
F01_transcript/10333	0	1838	ID=Gene.9357::F01_transcript/10333::g.9357::m.9357;Gene.9357::F01_transcript/10333::g.9357;ORF_type:complete_len:501_(+),score=136.30,Condensation|PF00668.15|1.2e-06	0	+	77	1505	0	1	1838	0
F01_transcript/10334	0	1823	ID=Gene.9360::F01_transcript/10334::g.9360::m.9360;Gene.9360::F01_transcript/10334::g.9360;ORF_type:complete_len:285_(+),score=130.26,sp|A1KYZ2|TPM_PENMO|100.00|0.0,Tropomyosin|PF00261.15|3.6e-99,Tropomyosin_1|PF12718.2|2.7e-43	0	+	95	950	0	1	1823	0
F01_transcript/10340	0	1807	ID=Gene.9362::F01_transcript/10340::g.9362::m.9362;Gene.9362::F01_transcript/10340::g.9362;ORF_type:5prime_partial_len:483_(+),score=108.92,NOB1_Zn_bind|PF08772.6|1.4e-27	0	+	0	1449	0	1	1807	0
F01_transcript/10342	0	1811	ID=Gene.9365::F01_transcript/10342::g.9365::m.9365;Gene.9365::F01_transcript/10342::g.9365;ORF_type:5prime_partial_len:63_(+),score=10.14	0	+	1	190	0	1	1811	0
F01_transcript/10343	0	1770	ID=Gene.9370::F01_transcript/10343::g.9370::m.9370;Gene.9370::F01_transcript/10343::g.9370;ORF_type:5prime_partial_len:125_(+),score=37.43,sp|Q54I57|MYCBP_DICDI|43.88|3e-17	0	+	2	377	0	1	1770	0
F01_transcript/10345	0	1825	ID=Gene.9372::F01_transcript/10345::g.9372::m.9372;Gene.9372::F01_transcript/10345::g.9372;ORF_type:complete_len:392_(+),score=47.34,sp|Q9VCA8|ANKHM_DROME|34.57|4e-29,sp|Q9VCA8|ANKHM_DROME|33.91|2e-24,sp|Q9VCA8|ANKHM_DROME|30.50|4e-20,sp|Q9VCA8|ANKHM_DROME|32.74|7e-18,sp|Q9VCA8|ANKHM_DROME|35.45|1e-17,sp|Q9VCA8|ANKHM_DROME|33.16|1e-17,sp|Q9VCA8|ANKHM_DROME|32.73|3e-17,sp|Q9VCA8|ANKHM_DROME|29.17|…	0	+	36	1212	0	1	1825	0
F01_transcript/10346	0	1824	ID=Gene.9375::F01_transcript/10346::g.9375::m.9375;Gene.9375::F01_transcript/10346::g.9375;ORF_type:complete_len:538_(+),score=148.84,sp|Q9VDV3|NUP58_DROME|27.14|5e-19	0	+	53	1667	0	1	1824	0
F01_transcript/10347	0	1820	ID=Gene.9377::F01_transcript/10347::g.9377::m.9377;Gene.9377::F01_transcript/10347::g.9377;ORF_type:5prime_partial_len:265_(+),score=34.07,Abhydrolase_6|PF12697.2|2.4e-15,Abhydrolase_5|PF12695.2|1.1e-10,Abhydrolase_1|PF00561.15|2.1e-05	0	+	2	797	0	1	1820	0
F01_transcript/10349	0	1819	ID=Gene.9381::F01_transcript/10349::g.9381::m.9381;Gene.9381::F01_transcript/10349::g.9381;ORF_type:complete_len:393_(+),score=25.78,Gb3_synth|PF04572.7|1.6e-25,Gly_transf_sug|PF04488.10|3.6e-07	0	+	59	1238	0	1	1819	0
F01_transcript/1035	0	4218	ID=Gene.16456::F01_transcript/1035::g.16456::m.16456;Gene.16456::F01_transcript/1035::g.16456;ORF_type:complete_len:243_(+),score=74.91,sp|Q54LV1|RAD23_DICDI|46.00|5e-07,ubiquitin|PF00240.18|5.9e-22,UBA|PF00627.26|1.9e-10,Rad60-SLD|PF11976.3|4.4e-07	0	+	86	815	0	1	4218	0
F01_transcript/10353	0	1734	ID=Gene.9384::F01_transcript/10353::g.9384::m.9384;Gene.9384::F01_transcript/10353::g.9384;ORF_type:complete_len:435_(+),score=68.22,sp|Q26065|ACT_PLAMG|88.70|0.0,Actin|PF00022.14|1.9e-142	0	+	67	1372	0	1	1734	0
F01_transcript/10354	0	1820	ID=Gene.9389::F01_transcript/10354::g.9389::m.9389;Gene.9389::F01_transcript/10354::g.9389;ORF_type:complete_len:360_(+),score=68.44,sp|Q9W5U2|CHI10_DROME|42.51|7e-95,sp|Q9W5U2|CHI10_DROME|39.84|1e-87,sp|Q9W5U2|CHI10_DROME|40.32|3e-87,sp|Q9W5U2|CHI10_DROME|37.60|2e-72,Glyco_hydro_18|PF00704.23|1.2e-105	0	+	200	1280	0	1	1820	0
F01_transcript/10355	0	1824	ID=Gene.9392::F01_transcript/10355::g.9392::m.9392;Gene.9392::F01_transcript/10355::g.9392;ORF_type:complete_len:304_(+),score=88.41,sp|Q5DHJ5|IFT46_SCHJA|64.68|2e-102,IFT46_B_C|PF12317.3|2.1e-95	0	+	307	1219	0	1	1824	0
F01_transcript/10359	0	1817	ID=Gene.9395::F01_transcript/10359::g.9395::m.9395;Gene.9395::F01_transcript/10359::g.9395;ORF_type:complete_len:318_(+),score=61.38,sp|Q95078|CP18A_DROME|33.75|1e-53,p450|PF00067.17|4.1e-70	0	+	657	1611	0	1	1817	0
F01_transcript/1036	0	4223	ID=Gene.16464::F01_transcript/1036::g.16464::m.16464;Gene.16464::F01_transcript/1036::g.16464;ORF_type:complete_len:1079_(+),score=162.28,sp|Q24472|RBF_DROME|28.34|7e-72,sp|Q24472|RBF_DROME|32.98|5e-32,RB_A|PF01858.12|3.8e-50,RB_B|PF01857.15|9.5e-50,DUF3452|PF11934.3|4.7e-33	0	+	67	3304	0	1	4223	0
F01_transcript/10362	0	1812	ID=Gene.9401::F01_transcript/10362::g.9401::m.9401;Gene.9401::F01_transcript/10362::g.9401;ORF_type:5prime_partial_len:411_(+),score=72.32,SGL|PF08450.7|5e-58	0	+	0	1233	0	1	1812	0
F01_transcript/10363	0	1821	ID=Gene.9404::F01_transcript/10363::g.9404::m.9404;Gene.9404::F01_transcript/10363::g.9404;ORF_type:5prime_partial_len:300_(+),score=66.62,sp|Q23983|SNAP_DROME|69.00|1e-136,SNAP|PF14938.1|1.3e-107,NSF|PF02071.15|41,NSF|PF02071.15|1.4e+02,NSF|PF02071.15|1.5e+04,NSF|PF02071.15|2.1,NSF|PF02071.15|3e+03,NSF|PF02071.15|3.9,NSF|PF02071.15|0.14,NSF|PF02071.15|71,TPR_6|PF13174.1|0.35	0	+	2	902	0	1	1821	0
F01_transcript/10364	0	1818	ID=Gene.9409::F01_transcript/10364::g.9409::m.9409;Gene.9409::F01_transcript/10364::g.9409;ORF_type:complete_len:245_(+),score=57.66	0	+	493	1228	0	1	1818	0
F01_transcript/10369	0	1804	ID=Gene.9412::F01_transcript/10369::g.9412::m.9412;Gene.9412::F01_transcript/10369::g.9412;ORF_type:complete_len:432_(+),score=52.21,sp|P90850|YCF2E_CAEEL|34.96|2e-78,Peptidase_C1|PF00112.18|1.7e-48,Somatomedin_B|PF01033.12|7.1e-06	0	+	53	1298	0	1	1804	0
F01_transcript/1037	0	4224	ID=Gene.16467::F01_transcript/1037::g.16467::m.16467;Gene.16467::F01_transcript/1037::g.16467;ORF_type:5prime_partial_len:199_(+),score=33.43,sp|Q95T12|FLOWR_DROME|42.16|1e-39,Cg6151-P|PF10233.4|1.4e-26	0	+	0	597	0	1	4224	0
F01_transcript/10370	0	1815	ID=Gene.9419::F01_transcript/10370::g.9419::m.9419;Gene.9419::F01_transcript/10370::g.9419;ORF_type:complete_len:72_(+),score=11.69,sp|Q9U8W7|TL5B_TACTR|45.83|1e-15,Fibrinogen_C|PF00147.13|3.2e-16	0	+	1159	1375	0	1	1815	0
F01_transcript/10372	0	1815	ID=Gene.9421::F01_transcript/10372::g.9421::m.9421;Gene.9421::F01_transcript/10372::g.9421;ORF_type:complete_len:392_(+),score=22.52,sp|Q9VR50|S35E1_DROME|20.62|3e-08,TPT|PF03151.11|6.2e-32,UAA|PF08449.6|6.8e-06	0	+	105	1281	0	1	1815	0
F01_transcript/10373	0	1821	ID=Gene.9422::F01_transcript/10373::g.9422::m.9422;Gene.9422::F01_transcript/10373::g.9422;ORF_type:complete_len:182_(+),score=53.54,sp|Q29MZ0|EIF1A_DROPS|50.44|5e-34,eIF-1a|PF01176.14|2.1e-21	0	+	123	669	0	1	1821	0
F01_transcript/10374	0	1790	ID=Gene.9423::F01_transcript/10374::g.9423::m.9423;Gene.9423::F01_transcript/10374::g.9423;ORF_type:complete_len:276_(+),score=56.58,sp|Q28X44|OCAD1_DROPS|35.25|1e-36,OCIA|PF07051.6|7.7e-33	0	+	30	828	0	1	1790	0
F01_transcript/10376	0	1819	ID=Gene.9426::F01_transcript/10376::g.9426::m.9426;Gene.9426::F01_transcript/10376::g.9426;ORF_type:complete_len:347_(+),score=27.10,sp|O76324|DCO_DROME|79.82|0.0,Pkinase|PF00069.20|4.1e-40,Pkinase_Tyr|PF07714.12|1.3e-17	0	+	130	1171	0	1	1819	0
F01_transcript/10377	0	1813	ID=Gene.9428::F01_transcript/10377::g.9428::m.9428;Gene.9428::F01_transcript/10377::g.9428;ORF_type:complete_len:282_(+),score=72.38	0	+	49	895	0	1	1813	0
F01_transcript/1038	0	4233	ID=Gene.16472::F01_transcript/1038::g.16472::m.16472;Gene.16472::F01_transcript/1038::g.16472;ORF_type:complete_len:368_(+),score=90.88,sp|Q1HRV8|ELVL1_AEDAE|53.06|8e-120,ELO|PF01151.13|1.1e-63	0	+	504	1608	0	1	4233	0
F01_transcript/10381	0	1782	ID=Gene.9432::F01_transcript/10381::g.9432::m.9432;Gene.9432::F01_transcript/10381::g.9432;ORF_type:complete_len:248_(+),score=33.42	0	+	72	816	0	1	1782	0
F01_transcript/10383	0	1817	ID=Gene.9438::F01_transcript/10383::g.9438::m.9438;Gene.9438::F01_transcript/10383::g.9438;ORF_type:complete_len:486_(+),score=85.97,MFS_1|PF07690.11|1.4e-24	0	+	237	1695	0	1	1817	0
F01_transcript/10386	0	1817	ID=Gene.9439::F01_transcript/10386::g.9439::m.9439;Gene.9439::F01_transcript/10386::g.9439;ORF_type:complete_len:411_(+),score=46.57,sp|Q8T6J5|ABCA2_DICDI|29.60|3e-07,ABC2_membrane_3|PF12698.2|1e-13	0	+	95	1328	0	1	1817	0
F01_transcript/10387	0	1817	ID=Gene.9441::F01_transcript/10387::g.9441::m.9441;Gene.9441::F01_transcript/10387::g.9441;ORF_type:complete_len:183_(+),score=43.72,sp|Q54NC1|NCB5R_DICDI|41.07|3e-40,NAD_binding_1|PF00175.16|8e-33,NAD_binding_6|PF08030.7|3.2e-05	0	+	371	920	0	1	1817	0
F01_transcript/10388	0	1814	ID=Gene.9444::F01_transcript/10388::g.9444::m.9444;Gene.9444::F01_transcript/10388::g.9444;ORF_type:5prime_partial_len:180_(+),score=29.81	0	+	1	541	0	1	1814	0
F01_transcript/10389	0	1805	ID=Gene.9448::F01_transcript/10389::g.9448::m.9448;Gene.9448::F01_transcript/10389::g.9448;ORF_type:5prime_partial_len:378_(+),score=92.06,SNF5|PF04855.7|1.3e-60	0	+	1	1135	0	1	1805	0
F01_transcript/10393	0	1822	ID=Gene.9451::F01_transcript/10393::g.9451::m.9451;Gene.9451::F01_transcript/10393::g.9451;ORF_type:complete_len:291_(+),score=32.22,sp|P91851|NMNA2_CAEEL|36.33|2e-43,CTP_transf_2|PF01467.21|3.3e-35	0	+	127	874	0	1	1822	0
F01_transcript/10395	0	1821	ID=Gene.9452::F01_transcript/10395::g.9452::m.9452;Gene.9452::F01_transcript/10395::g.9452;ORF_type:5prime_partial_len:315_(+),score=66.25,sp|Q55E06|HEM2_DICDI|52.48|2e-97,ALAD|PF00490.16|3.4e-111	0	+	0	945	0	1	1821	0
F01_transcript/10396	0	1812	ID=Gene.9456::F01_transcript/10396::g.9456::m.9456;Gene.9456::F01_transcript/10396::g.9456;ORF_type:complete_len:356_(+),score=100.21,sp|P19802|FMRF_LYMST|41.46|6e-07,FARP|PF01581.11|2.8,FARP|PF01581.11|7.5,FARP|PF01581.11|4.2,FARP|PF01581.11|2.1,FARP|PF01581.11|31	0	+	104	1070	0	1	1812	0
F01_transcript/10398	0	1807	ID=Gene.9461::F01_transcript/10398::g.9461::m.9461;Gene.9461::F01_transcript/10398::g.9461;ORF_type:5prime_partial_len:325_(+),score=37.80,sp|Q9VHB3|USB1_DROME|39.29|2e-30,HVSL|PF09749.4|7.7e-39	0	+	2	977	0	1	1807	0
F01_transcript/10399	0	1772	ID=Gene.9464::F01_transcript/10399::g.9464::m.9464;Gene.9464::F01_transcript/10399::g.9464;ORF_type:5prime_partial_len:427_(+),score=71.97,sp|P52899|ODPA_CAEEL|64.59|3e-179,E1_dh|PF00676.15|5.5e-111	0	+	2	1283	0	1	1772	0
F01_transcript/104	0	6110	ID=Gene.772::F01_transcript/104::g.772::m.772;Gene.772::F01_transcript/104::g.772;ORF_type:complete_len:1915_(+),score=554.11,sp|P05661|MYSA_DROME|67.32|0.0,sp|P05661|MYSA_DROME|23.58|3e-06	0	+	113	5858	0	1	6110	0
F01_transcript/1040	0	4226	ID=Gene.16476::F01_transcript/1040::g.16476::m.16476;Gene.16476::F01_transcript/1040::g.16476;ORF_type:complete_len:833_(+),score=175.86,sp|P30628|VPP1_CAEEL|55.62|0.0,V_ATPase_I|PF01496.14|4.9e-292	0	+	68	2567	0	1	4226	0
F01_transcript/10401	0	1812	ID=Gene.9468::F01_transcript/10401::g.9468::m.9468;Gene.9468::F01_transcript/10401::g.9468;ORF_type:3prime_partial_len:561_(+),score=114.22,sp|P13709|FSH_DROME|75.31|3e-78,sp|P13709|FSH_DROME|59.09|3e-62,sp|P13709|FSH_DROME|46.15|2e-24,sp|P13709|FSH_DROME|45.92|2e-23,Bromodomain|PF00439.20|2.3e-22,Bromodomain|PF00439.20|1.7e-19	0	+	132	1812	0	1	1812	0
F01_transcript/10402	0	1810	ID=Gene.9469::F01_transcript/10402::g.9469::m.9469;Gene.9469::F01_transcript/10402::g.9469;ORF_type:complete_len:319_(+),score=103.92,sp|P56252|ENO_HOMGA|92.08|0.0,Enolase_C|PF00113.17|3.6e-139,MAAL_C|PF07476.6|2e-05	0	+	320	1277	0	1	1810	0
F01_transcript/10403	0	1818	ID=Gene.9474::F01_transcript/10403::g.9474::m.9474;Gene.9474::F01_transcript/10403::g.9474;ORF_type:complete_len:244_(+),score=28.76,sp|Q6YKA8|DRK_DROSI|84.36|6e-137,SH3_1|PF00018.23|1.4e-15,SH3_1|PF00018.23|6.2e-17,SH3_9|PF14604.1|1.9e-14,SH3_9|PF14604.1|3.7e-18,SH3_2|PF07653.12|3.6e-10,SH3_2|PF07653.12|3.4e-14,SH2|PF00017.19|5.5e-22	0	+	97	733	0	1	1818	0
F01_transcript/10404	0	1825	ID=Gene.9477::F01_transcript/10404::g.9477::m.9477;Gene.9477::F01_transcript/10404::g.9477;ORF_type:complete_len:268_(+),score=49.62,sp|Q03751|DNJC5_DROME|57.59|1e-67,DnaJ|PF00226.26|1.4e-26	0	+	144	948	0	1	1825	0
F01_transcript/10405	0	1776	ID=Gene.9479::F01_transcript/10405::g.9479::m.9479;Gene.9479::F01_transcript/10405::g.9479;ORF_type:complete_len:422_(+),score=94.86,sp|Q9U8W7|TL5B_TACTR|43.46|1e-56,Fibrinogen_C|PF00147.13|7.1e-62	0	+	64	1330	0	1	1776	0
F01_transcript/10407	0	1810	ID=Gene.9483::F01_transcript/10407::g.9483::m.9483;Gene.9483::F01_transcript/10407::g.9483;ORF_type:complete_len:296_(+),score=56.77,sp|P00765|TRYP_ASTAS|40.59|6e-52,Trypsin|PF00089.21|9.9e-67,DUF1986|PF09342.6|1.5e-07	0	+	103	991	0	1	1810	0
F01_transcript/10408	0	1812	ID=Gene.9486::F01_transcript/10408::g.9486::m.9486;Gene.9486::F01_transcript/10408::g.9486;ORF_type:complete_len:251_(+),score=25.99	0	+	108	861	0	1	1812	0
F01_transcript/1041	0	4210	ID=Gene.16477::F01_transcript/1041::g.16477::m.16477;Gene.16477::F01_transcript/1041::g.16477;ORF_type:5prime_partial_len:1334_(+),score=317.59	0	+	2	4004	0	1	4210	0
F01_transcript/10412	0	1790	ID=Gene.9491::F01_transcript/10412::g.9491::m.9491;Gene.9491::F01_transcript/10412::g.9491;ORF_type:complete_len:215_(+),score=55.19,sp|Q54LN4|GGHA_DICDI|48.48|4e-13,Peptidase_C26|PF07722.8|9.8e-14	0	+	69	714	0	1	1790	0
F01_transcript/10413	0	1817	ID=Gene.9496::F01_transcript/10413::g.9496::m.9496;Gene.9496::F01_transcript/10413::g.9496;ORF_type:complete_len:316_(+),score=77.94,P53|PF00870.13|1.2e-31	0	+	149	1097	0	1	1817	0
F01_transcript/10414	0	1814	ID=Gene.9499::F01_transcript/10414::g.9499::m.9499;Gene.9499::F01_transcript/10414::g.9499;ORF_type:3prime_partial_len:583_(+),score=123.96,sp|P13709|FSH_DROME|75.31|3e-78,sp|P13709|FSH_DROME|59.09|6e-63,sp|P13709|FSH_DROME|46.15|2e-24,sp|P13709|FSH_DROME|45.92|2e-23,Bromodomain|PF00439.20|2.4e-22,Bromodomain|PF00439.20|1.8e-19	0	+	66	1812	0	1	1814	0
F01_transcript/10418	0	1807	ID=Gene.9502::F01_transcript/10418::g.9502::m.9502;Gene.9502::F01_transcript/10418::g.9502;ORF_type:5prime_partial_len:266_(+),score=76.72,sp|Q09476|PXL1_CAEEL|45.24|4e-77,sp|Q09476|PXL1_CAEEL|36.69|4e-37,sp|Q09476|PXL1_CAEEL|40.52|6e-26,LIM|PF00412.17|1.5e-19,LIM|PF00412.17|8.7e-17,LIM|PF00412.17|1.6e-15	0	+	1	799	0	1	1807	0
F01_transcript/1042	0	4217	ID=Gene.16484::F01_transcript/1042::g.16484::m.16484;Gene.16484::F01_transcript/1042::g.16484;ORF_type:complete_len:622_(+),score=114.85,sp|A8DYP0|OBSCN_DROME|48.22|6e-179,sp|A8DYP0|OBSCN_DROME|22.31|2e-28,sp|A8DYP0|OBSCN_DROME|26.83|5e-11,Pkinase|PF00069.20|6.9e-48,Pkinase_Tyr|PF07714.12|5.1e-29,I-set|PF07679.11|4.2e-15,fn3|PF00041.16|1.9e-13,Ig_2|PF13895.1|4.2e-06,Kdo|PF06293.9|7.7e-06	0	+	994	2860	0	1	4217	0
F01_transcript/10420	0	1789	ID=Gene.9507::F01_transcript/10420::g.9507::m.9507;Gene.9507::F01_transcript/10420::g.9507;ORF_type:5prime_partial_len:386_(+),score=83.47,sp|Q54PA9|PRPSA_DICDI|58.44|7e-132,Pribosyltran_N|PF13793.1|2.6e-44,Pribosyl_synth|PF14572.1|1.4e-36,Pribosyltran|PF00156.22|8.8e-12	0	+	2	1160	0	1	1789	0
F01_transcript/10421	0	1814	ID=Gene.9513::F01_transcript/10421::g.9513::m.9513;Gene.9513::F01_transcript/10421::g.9513;ORF_type:3prime_partial_len:525_(+),score=108.03,sp|Q55DP9|MYBP_DICDI|45.45|3e-21	0	+	242	1814	0	1	1814	0
F01_transcript/10422	0	1815	ID=Gene.9517::F01_transcript/10422::g.9517::m.9517;Gene.9517::F01_transcript/10422::g.9517;ORF_type:complete_len:282_(+),score=76.02,sp|P34390|YLS5_CAEEL|47.06|2e-35,LRR_4|PF12799.2|3.5e-12,LRR_8|PF13855.1|4.4e-09,LRR_7|PF13504.1|4.8e+02,LRR_7|PF13504.1|20,LRR_7|PF13504.1|9,LRR_7|PF13504.1|2.5e+02,LRR_7|PF13504.1|2.5e+03,LRR_1|PF00560.28|0.81	0	+	69	915	0	1	1815	0
F01_transcript/10424	0	1811	ID=Gene.9519::F01_transcript/10424::g.9519::m.9519;Gene.9519::F01_transcript/10424::g.9519;ORF_type:complete_len:386_(+),score=51.59,sp|Q8I6K0|PPAF3_HOLDI|35.53|6e-37,Trypsin|PF00089.21|5.4e-48	0	+	120	1158	0	1	1811	0
F01_transcript/10425	0	1813	ID=Gene.9523::F01_transcript/10425::g.9523::m.9523;Gene.9523::F01_transcript/10425::g.9523;ORF_type:complete_len:523_(+),score=84.80,sp|Q75K12|NT5D_DICDI|40.31|2e-117,5_nucleotid|PF05761.9|3.3e-139	0	+	36	1569	0	1	1813	0
F01_transcript/10426	0	1818	ID=Gene.9528::F01_transcript/10426::g.9528::m.9528;Gene.9528::F01_transcript/10426::g.9528;ORF_type:complete_len:251_(+),score=37.11,sp|P19018|TRA2_DROME|59.26|4e-43,RRM_1|PF00076.17|6.3e-20,RRM_6|PF14259.1|3.7e-14,RRM_5|PF13893.1|2e-10	0	+	124	877	0	1	1818	0
F01_transcript/10430	0	1822	ID=Gene.9532::F01_transcript/10430::g.9532::m.9532;Gene.9532::F01_transcript/10430::g.9532;ORF_type:complete_len:203_(+),score=32.95,sp|Q24048|ATPB2_DROME|49.33|2e-51,Na_K-ATPase|PF00287.13|1.7e-27	0	+	164	773	0	1	1822	0
F01_transcript/10431	0	1812	ID=Gene.9536::F01_transcript/10431::g.9536::m.9536;Gene.9536::F01_transcript/10431::g.9536;ORF_type:5prime_partial_len:231_(+),score=31.00,ubiquitin|PF00240.18|6e-05	0	+	0	693	0	1	1812	0
F01_transcript/10432	0	1820	ID=Gene.9538::F01_transcript/10432::g.9538::m.9538;Gene.9538::F01_transcript/10432::g.9538;ORF_type:5prime_partial_len:261_(+),score=63.66,DAN|PF03045.10|1.6e-19	0	+	2	785	0	1	1820	0
F01_transcript/10434	0	1772	ID=Gene.9540::F01_transcript/10434::g.9540::m.9540;Gene.9540::F01_transcript/10434::g.9540;ORF_type:5prime_partial_len:496_(+),score=69.37,sp|P34676|PCP5_CAEEL|45.45|2e-126,Peptidase_S28|PF05577.7|3.5e-99,Abhydrolase_6|PF12697.2|6.3e-07,Abhydrolase_1|PF00561.15|7.6e-06	0	+	1	1489	0	1	1772	0
F01_transcript/10437	0	1774	ID=Gene.9541::F01_transcript/10437::g.9541::m.9541;Gene.9541::F01_transcript/10437::g.9541;ORF_type:complete_len:368_(+),score=74.69,sp|Q20443|PRK2_CAEEL|46.39|8e-76,Pkinase|PF00069.20|1.9e-56,Pkinase_Tyr|PF07714.12|5.2e-22,Kinase-like|PF14531.1|4.6e-08,Kdo|PF06293.9|1e-07	0	+	157	1261	0	1	1774	0
F01_transcript/10438	0	1815	ID=Gene.9545::F01_transcript/10438::g.9545::m.9545;Gene.9545::F01_transcript/10438::g.9545;ORF_type:complete_len:456_(+),score=55.67,sp|Q95TN1|TPC13_DROME|44.11|1e-103,DUF974|PF06159.8|4.3e-76	0	+	100	1369	0	1	1815	0
F01_transcript/10439	0	1718	ID=Gene.9547::F01_transcript/10439::g.9547::m.9547;Gene.9547::F01_transcript/10439::g.9547;ORF_type:complete_len:300_(+),score=68.80,sp|Q9VFC2|SP88E_DROME|28.77|2e-29,Serpin|PF00079.15|2.2e-57	0	+	102	1002	0	1	1718	0
F01_transcript/1044	0	4205	ID=Gene.16488::F01_transcript/1044::g.16488::m.16488;Gene.16488::F01_transcript/1044::g.16488;ORF_type:complete_len:1068_(+),score=273.45,sp|P91885|AMPN_MANSE|33.33|3e-151,Peptidase_M1|PF01433.15|1.6e-132,ERAP1_C|PF11838.3|4.3e-51,Peptidase_MA_2|PF13485.1|2.2e-18	0	+	124	3205	0	1	4205	0
F01_transcript/10440	0	1800	ID=Gene.9549::F01_transcript/10440::g.9549::m.9549;Gene.9549::F01_transcript/10440::g.9549;ORF_type:complete_len:480_(+),score=94.92,sp|Q9VV72|MINP1_DROME|29.59|1e-46,His_Phos_2|PF00328.17|1e-26	0	+	81	1521	0	1	1800	0
F01_transcript/10441	0	1817	ID=Gene.9554::F01_transcript/10441::g.9554::m.9554;Gene.9554::F01_transcript/10441::g.9554;ORF_type:complete_len:325_(+),score=164.06	0	+	130	1105	0	1	1817	0
F01_transcript/10442	0	1809	ID=Gene.9556::F01_transcript/10442::g.9556::m.9556;Gene.9556::F01_transcript/10442::g.9556;ORF_type:complete_len:539_(+),score=111.80,sp|Q54EF2|ANM1_DICDI|45.36|4e-89,Methyltransf_31|PF13847.1|1.2e-10,Methyltransf_18|PF12847.2|7.1e-10,TehB|PF03848.9|1.2e-08,Methyltransf_23|PF13489.1|2.1e-08,PRMT5|PF05185.11|9.9e-08,MTS|PF05175.9|9.5e-08,Methyltransf_11|PF08241.7|1e-06,CMAS|PF02353.15|3.7e-07,PrmA…	0	+	176	1793	0	1	1809	0
F01_transcript/10443	0	1797	ID=Gene.9558::F01_transcript/10443::g.9558::m.9558;Gene.9558::F01_transcript/10443::g.9558;ORF_type:3prime_partial_len:580_(+),score=261.22,sp|Q9W420|SPT6H_DROME|45.51|3e-82,HTH_44|PF14641.1|4.9e-25,SPT6_acidic|PF14632.1|1.7e-15	0	+	59	1796	0	1	1797	0
F01_transcript/10445	0	1800	ID=Gene.9562::F01_transcript/10445::g.9562::m.9562;Gene.9562::F01_transcript/10445::g.9562;ORF_type:complete_len:71_(+),score=9.83	0	+	438	651	0	1	1800	0
F01_transcript/10448	0	1807	ID=Gene.9563::F01_transcript/10448::g.9563::m.9563;Gene.9563::F01_transcript/10448::g.9563;ORF_type:5prime_partial_len:544_(+),score=88.09,sp|Q20086|UGT58_CAEEL|26.28|1e-46,UDPGT|PF00201.13|3.2e-70,Glyco_tran_28_C|PF04101.11|1.6e-06	0	+	2	1634	0	1	1807	0
F01_transcript/10449	0	1812	ID=Gene.9565::F01_transcript/10449::g.9565::m.9565;Gene.9565::F01_transcript/10449::g.9565;ORF_type:complete_len:186_(+),score=-1.26,sp|Q9VPD5|MTEF3_DROME|43.17|2e-57,mTERF|PF02536.9|2e-09	0	+	880	1438	0	1	1812	0
F01_transcript/1045	0	4224	ID=Gene.16493::F01_transcript/1045::g.16493::m.16493;Gene.16493::F01_transcript/1045::g.16493;ORF_type:complete_len:1032_(+),score=187.07,DDE_1|PF03184.14|4.8e-30,HTH_Tnp_Tc5|PF03221.11|9.4e-13,CENP-B_N|PF04218.8|3.7e-05	0	+	79	3175	0	1	4224	0
F01_transcript/10451	0	1775	ID=Gene.9567::F01_transcript/10451::g.9567::m.9567;Gene.9567::F01_transcript/10451::g.9567;ORF_type:5prime_partial_len:253_(+),score=44.16,Peptidase_C97|PF05903.9|4.4e-38	0	+	0	759	0	1	1775	0
F01_transcript/10454	0	1863	ID=Gene.9569::F01_transcript/10454::g.9569::m.9569;Gene.9569::F01_transcript/10454::g.9569;ORF_type:complete_len:349_(+),score=54.25,sp|Q93212|SOL1_CAEEL|36.33|2e-45,CUB|PF00431.15|3.2e-13,CUB|PF00431.15|6.5e-12	0	+	711	1758	0	1	1863	0
F01_transcript/1046	0	4218	ID=Gene.16497::F01_transcript/1046::g.16497::m.16497;Gene.16497::F01_transcript/1046::g.16497;ORF_type:complete_len:356_(+),score=67.82,sp|P41776|GNAI_HOMAM|94.65|0.0,G-alpha|PF00503.15|3.8e-134,Arf|PF00025.16|3.4e-12	0	+	164	1232	0	1	4218	0
F01_transcript/10460	0	1806	ID=Gene.9570::F01_transcript/10460::g.9570::m.9570;Gene.9570::F01_transcript/10460::g.9570;ORF_type:complete_len:349_(+),score=54.87,sp|Q94517|HDAC1_DROME|26.97|6e-16,Hist_deacetyl|PF00850.14|4.1e-52	0	+	34	1081	0	1	1806	0
F01_transcript/10461	0	1784	ID=Gene.9573::F01_transcript/10461::g.9573::m.9573;Gene.9573::F01_transcript/10461::g.9573;ORF_type:complete_len:68_(+),score=19.96,sp|Q9VEW2|SERFL_DROME|53.45|1e-09,4F5|PF04419.9|3.4e-08	0	+	99	303	0	1	1784	0
F01_transcript/10463	0	1704	ID=Gene.9575::F01_transcript/10463::g.9575::m.9575;Gene.9575::F01_transcript/10463::g.9575;ORF_type:complete_len:150_(+),score=37.05,sp|B7YZT2|FIS1_DROME|52.99|8e-40,Fis1_TPR_C|PF14853.1|1.5e-22,Fis1_TPR_N|PF14852.1|9.7e-14	0	+	23	473	0	1	1704	0
F01_transcript/10464	0	1809	ID=Gene.9577::F01_transcript/10464::g.9577::m.9577;Gene.9577::F01_transcript/10464::g.9577;ORF_type:complete_len:390_(+),score=80.50,sp|Q7KRW1|TRC8_DROME|36.17|4e-11,zf-RING_2|PF13639.1|1e-09,zf-C3HC4|PF00097.20|1.4e-05	0	+	287	1457	0	1	1809	0
F01_transcript/10465	0	1809	ID=Gene.9579::F01_transcript/10465::g.9579::m.9579;Gene.9579::F01_transcript/10465::g.9579;ORF_type:5prime_partial_len:540_(+),score=95.33,sp|Q20086|UGT58_CAEEL|26.61|4e-49,UDPGT|PF00201.13|1e-74,Glyco_tran_28_C|PF04101.11|8.9e-07	0	+	1	1621	0	1	1809	0
F01_transcript/10466	0	1762	ID=Gene.9581::F01_transcript/10466::g.9581::m.9581;Gene.9581::F01_transcript/10466::g.9581;ORF_type:complete_len:391_(+),score=65.99,sp|Q9VU87|VPS36_DROME|42.82|2e-101,EAP30|PF04157.11|6.9e-45,Vps36_ESCRT-II|PF11605.3|4.4e-13	0	+	200	1373	0	1	1762	0
F01_transcript/10468	0	1679	ID=Gene.9583::F01_transcript/10468::g.9583::m.9583;Gene.9583::F01_transcript/10468::g.9583;ORF_type:complete_len:93_(+),score=20.04,sp|Q24400|MLP2_DROME|65.59|2e-34,sp|Q24400|MLP2_DROME|44.05|2e-15,sp|Q24400|MLP2_DROME|45.33|2e-15,sp|Q24400|MLP2_DROME|47.67|4e-13,sp|Q24400|MLP2_DROME|37.84|4e-12,LIM|PF00412.17|7.6e-10	0	+	140	419	0	1	1679	0
F01_transcript/1047	0	4194	ID=Gene.16502::F01_transcript/1047::g.16502::m.16502;Gene.16502::F01_transcript/1047::g.16502;ORF_type:complete_len:606_(+),score=138.89,sp|Q57VW6|RIBJ_TRYB2|33.96|1e-09,MFS_1|PF07690.11|4.3e-23	0	+	109	1927	0	1	4194	0
F01_transcript/10470	0	1796	ID=Gene.9588::F01_transcript/10470::g.9588::m.9588;Gene.9588::F01_transcript/10470::g.9588;ORF_type:complete_len:66_(+),score=30.26	0	+	1116	1314	0	1	1796	0
F01_transcript/10472	0	1808	ID=Gene.9589::F01_transcript/10472::g.9589::m.9589;Gene.9589::F01_transcript/10472::g.9589;ORF_type:complete_len:182_(+),score=33.67,sp|Q55E68|CPSF5_DICDI|38.93|1e-26,NUDIX_2|PF13869.1|1.5e-47	0	+	27	546	0	1	1808	0
F01_transcript/10475	0	1810	ID=Gene.9591::F01_transcript/10475::g.9591::m.9591;Gene.9591::F01_transcript/10475::g.9591;ORF_type:complete_len:201_(+),score=35.75,sp|A7SMW7|L2HDH_NEMVE|58.88|7e-80,DAO|PF01266.19|3.4e-18	0	+	370	973	0	1	1810	0
F01_transcript/10477	0	1803	ID=Gene.9594::F01_transcript/10477::g.9594::m.9594;Gene.9594::F01_transcript/10477::g.9594;ORF_type:complete_len:520_(+),score=95.89,sp|P52012|PPIL2_CAEEL|47.63|1e-163,Pro_isomerase|PF00160.16|8.2e-46,Rtf2|PF04641.7|1.4e-07	0	+	67	1627	0	1	1803	0
F01_transcript/10479	0	1808	ID=Gene.9597::F01_transcript/10479::g.9597::m.9597;Gene.9597::F01_transcript/10479::g.9597;ORF_type:complete_len:155_(+),score=34.05,sp|Q16RX1|MED21_AEDAE|50.00|3e-34,Med21|PF11221.3|3.1e-26	0	+	25	466	0	1	1808	0
F01_transcript/1048	0	4211	ID=Gene.16510::F01_transcript/1048::g.16510::m.16510;Gene.16510::F01_transcript/1048::g.16510;ORF_type:complete_len:551_(+),score=101.27,sp|Q54XC1|5NTC_DICDI|43.98|2e-138,5_nucleotid|PF05761.9|1e-170	0	+	225	1878	0	1	4211	0
F01_transcript/10482	0	1805	ID=Gene.9600::F01_transcript/10482::g.9600::m.9600;Gene.9600::F01_transcript/10482::g.9600;ORF_type:complete_len:166_(+),score=51.73,sp|Q9VH95|YC17_DROME|39.35|3e-23,CS|PF04969.11|1.5e-08	0	+	70	568	0	1	1805	0
F01_transcript/10483	0	1819	ID=Gene.9603::F01_transcript/10483::g.9603::m.9603;Gene.9603::F01_transcript/10483::g.9603;ORF_type:complete_len:334_(+),score=16.10,Abhydrolase_6|PF12697.2|6.6e-16,Abhydrolase_5|PF12695.2|6e-12	0	+	99	1101	0	1	1819	0
F01_transcript/10484	0	1805	ID=Gene.9604::F01_transcript/10484::g.9604::m.9604;Gene.9604::F01_transcript/10484::g.9604;ORF_type:complete_len:483_(+),score=88.96,sp|Q9NES8|PPP5_CAEEL|61.26|0.0,Metallophos|PF00149.23|4.7e-40,PPP5|PF08321.7|4.6e-35,TPR_11|PF13414.1|6.9e-16,TPR_11|PF13414.1|5e-09,TPR_1|PF00515.23|2.3e-06,TPR_1|PF00515.23|6.7e-07,TPR_2|PF07719.12|2.5e-05,TPR_2|PF07719.12|0.00013,TPR_8|PF13181.1|0.0058,TPR_8|PF13…	0	+	64	1513	0	1	1805	0
F01_transcript/10485	0	1795	ID=Gene.9609::F01_transcript/10485::g.9609::m.9609;Gene.9609::F01_transcript/10485::g.9609;ORF_type:complete_len:215_(+),score=22.97,sp|Q54P23|SDF2_DICDI|45.00|2e-39,MIR|PF02815.14|1.3e-13	0	+	67	712	0	1	1795	0
F01_transcript/10486	0	1800	ID=Gene.9613::F01_transcript/10486::g.9613::m.9613;Gene.9613::F01_transcript/10486::g.9613;ORF_type:complete_len:90_(+),score=-14.11,sp|P21138|SERA_ENTHI|42.11|6e-07,sp|P21138|SERA_ENTHI|51.28|9e-07	0	+	477	747	0	1	1800	0
F01_transcript/10489	0	1798	ID=Gene.9616::F01_transcript/10489::g.9616::m.9616;Gene.9616::F01_transcript/10489::g.9616;ORF_type:complete_len:56_(+),score=17.75,CBM_14|PF01607.19|4.3e-05	0	+	221	389	0	1	1798	0
F01_transcript/1049	0	4211	ID=Gene.16512::F01_transcript/1049::g.16512::m.16512;Gene.16512::F01_transcript/1049::g.16512;ORF_type:complete_len:609_(+),score=107.77,sp|P34672|BST24_CAEEL|38.44|1e-88,Bestrophin|PF01062.16|3.7e-90	0	+	466	2293	0	1	4211	0
F01_transcript/10490	0	1749	ID=Gene.9618::F01_transcript/10490::g.9618::m.9618;Gene.9618::F01_transcript/10490::g.9618;ORF_type:complete_len:456_(+),score=105.90,sp|Q24572|CAF1_DROME|92.74|0.0,sp|Q24572|CAF1_DROME|23.35|2e-06,WD40|PF00400.27|1e-07,WD40|PF00400.27|0.00033,WD40|PF00400.27|3.1e-09,WD40|PF00400.27|4.1e-05,WD40|PF00400.27|3e-05,CAF1C_H4-bd|PF12265.3|7.3e-30	0	+	80	1370	0	1	1749	0
F01_transcript/10493	0	1799	ID=Gene.9621::F01_transcript/10493::g.9621::m.9621;Gene.9621::F01_transcript/10493::g.9621;ORF_type:complete_len:496_(+),score=58.50,AATase|PF07247.7|3.1e-07,Condensation|PF00668.15|5.9e-06	0	+	28	1516	0	1	1799	0
F01_transcript/10496	0	1794	ID=Gene.9626::F01_transcript/10496::g.9626::m.9626;Gene.9626::F01_transcript/10496::g.9626;ORF_type:complete_len:170_(+),score=52.02,sp|Q29DG0|U389_DROPS|47.42|6e-28,DUF1075|PF06388.6|1.8e-32	0	+	129	639	0	1	1794	0
F01_transcript/10498	0	1659	ID=Gene.9630::F01_transcript/10498::g.9630::m.9630;Gene.9630::F01_transcript/10498::g.9630;ORF_type:5prime_partial_len:307_(+),score=66.31	0	+	1	922	0	1	1659	0
F01_transcript/105	0	6103	ID=Gene.780::F01_transcript/105::g.780::m.780;Gene.780::F01_transcript/105::g.780;ORF_type:complete_len:1342_(+),score=191.20,sp|P10079|FBP1_STRPU|26.35|5e-12,sp|P10079|FBP1_STRPU|23.70|6e-11,sp|P10079|FBP1_STRPU|24.56|1e-10,sp|P10079|FBP1_STRPU|23.86|4e-10,sp|P10079|FBP1_STRPU|23.14|6e-08	0	+	1612	5638	0	1	6103	0
F01_transcript/1050	0	4078	ID=Gene.16515::F01_transcript/1050::g.16515::m.16515;Gene.16515::F01_transcript/1050::g.16515;ORF_type:complete_len:637_(+),score=143.45,sp|Q8T6B7|ABCF2_DICDI|56.07|0.0,sp|Q8T6B7|ABCF2_DICDI|21.95|7e-09,ABC_tran|PF00005.22|4.2e-24,ABC_tran|PF00005.22|1.9e-22,ABC_tran_2|PF12848.2|3.6e-21	0	+	80	1991	0	1	4078	0
F01_transcript/10500	0	1801	ID=Gene.9635::F01_transcript/10500::g.9635::m.9635;Gene.9635::F01_transcript/10500::g.9635;ORF_type:complete_len:54_(+),score=2.29	0	+	294	456	0	1	1801	0
F01_transcript/10501	0	1853	ID=Gene.9636::F01_transcript/10501::g.9636::m.9636;Gene.9636::F01_transcript/10501::g.9636;ORF_type:complete_len:214_(+),score=25.74,sp|Q17449|FAAH1_CAEEL|28.93|3e-12,Amidase|PF01425.16|1.3e-29	0	+	100	742	0	1	1853	0
F01_transcript/10505	0	1797	ID=Gene.9641::F01_transcript/10505::g.9641::m.9641;Gene.9641::F01_transcript/10505::g.9641;ORF_type:complete_len:79_(+),score=16.06,AT_hook|PF02178.14|0.003	0	+	1230	1467	0	1	1797	0
F01_transcript/10506	0	1799	ID=Gene.9642::F01_transcript/10506::g.9642::m.9642;Gene.9642::F01_transcript/10506::g.9642;ORF_type:complete_len:372_(+),score=104.44,sp|P05661|MYSA_DROME|69.50|2e-144,Myosin_head|PF00063.16|5.9e-91,Myosin_N|PF02736.14|2e-08	0	+	124	1240	0	1	1799	0
F01_transcript/10508	0	1718	ID=Gene.9646::F01_transcript/10508::g.9646::m.9646;Gene.9646::F01_transcript/10508::g.9646;ORF_type:complete_len:296_(+),score=55.79,sp|Q9NAM7|PHYD1_CAEEL|45.94|5e-85,PhyH|PF05721.8|2e-51	0	+	100	988	0	1	1718	0
F01_transcript/10509	0	1797	ID=Gene.9649::F01_transcript/10509::g.9649::m.9649;Gene.9649::F01_transcript/10509::g.9649;ORF_type:3prime_partial_len:600_(+),score=118.27,sp|O01159|RSP7_CAEEL|42.75|3e-56,RRM_1|PF00076.17|1.6e-05,RRM_1|PF00076.17|7.8e-05,RRM_6|PF14259.1|3.3e-05	0	+	84	1797	0	1	1797	0
F01_transcript/1051	0	4205	ID=Gene.16519::F01_transcript/1051::g.16519::m.16519;Gene.16519::F01_transcript/1051::g.16519;ORF_type:complete_len:797_(+),score=166.75,sp|Q24311|CUL1_DROME|62.77|0.0,Cullin|PF00888.17|3.5e-206,Cullin_Nedd8|PF10557.4|5.6e-27	0	+	367	2758	0	1	4205	0
F01_transcript/10511	0	1876	ID=Gene.9652::F01_transcript/10511::g.9652::m.9652;Gene.9652::F01_transcript/10511::g.9652;ORF_type:complete_len:189_(+),score=43.53,sp|Q02427|RBP1_DROME|80.28|4e-38,RRM_1|PF00076.17|1.9e-16,RRM_5|PF13893.1|4.5e-12,RRM_6|PF14259.1|7.4e-10	0	+	148	715	0	1	1876	0
F01_transcript/10512	0	1796	ID=Gene.9657::F01_transcript/10512::g.9657::m.9657;Gene.9657::F01_transcript/10512::g.9657;ORF_type:complete_len:309_(+),score=63.82,sp|Q27433|MEC2_CAEEL|77.56|4e-134,Band_7|PF01145.20|4.8e-35	0	+	29	956	0	1	1796	0
F01_transcript/10513	0	1708	ID=Gene.9659::F01_transcript/10513::g.9659::m.9659;Gene.9659::F01_transcript/10513::g.9659;ORF_type:complete_len:393_(+),score=79.43,sp|Q9NII1|ADAR_DROME|38.40|1e-09,dsrm|PF00035.20|1.7e-07,dsrm|PF00035.20|8.7e-06	0	+	25	1180	0	1	1708	0
F01_transcript/10514	0	1792	ID=Gene.9660::F01_transcript/10514::g.9660::m.9660;Gene.9660::F01_transcript/10514::g.9660;ORF_type:complete_len:244_(+),score=104.16,sp|Q24789|HSP70_ECHGR|73.00|4e-123,HSP70|PF00012.15|8.2e-66	0	+	907	1639	0	1	1792	0
F01_transcript/10516	0	1760	ID=Gene.9664::F01_transcript/10516::g.9664::m.9664;Gene.9664::F01_transcript/10516::g.9664;ORF_type:complete_len:437_(+),score=36.63	0	+	385	1696	0	1	1760	0
F01_transcript/1052	0	4203	ID=Gene.16526::F01_transcript/1052::g.16526::m.16526;Gene.16526::F01_transcript/1052::g.16526;ORF_type:complete_len:358_(+),score=44.27,sp|P42284|LOLA2_DROME|45.61|2e-31,BTB|PF00651.26|4e-23,zf-H2C2_2|PF13465.1|6.8e-11,zf-C2H2|PF00096.21|1e-06,zf-C2H2_4|PF13894.1|3.2e-05,zf-C2H2_4|PF13894.1|0.081	0	+	64	1138	0	1	4203	0
F01_transcript/10521	0	1794	ID=Gene.9673::F01_transcript/10521::g.9673::m.9673;Gene.9673::F01_transcript/10521::g.9673;ORF_type:complete_len:409_(+),score=102.18,sp|Q94571|TBB2_HOMAM|97.06|0.0,Tubulin|PF00091.20|4.2e-57,Tubulin_C|PF03953.12|6.3e-48	0	+	350	1577	0	1	1794	0
F01_transcript/10522	0	1810	ID=Gene.9676::F01_transcript/10522::g.9676::m.9676;Gene.9676::F01_transcript/10522::g.9676;ORF_type:3prime_partial_len:575_(+),score=121.90,sp|P13709|FSH_DROME|75.31|3e-78,sp|P13709|FSH_DROME|59.09|4e-62,sp|P13709|FSH_DROME|46.15|2e-24,sp|P13709|FSH_DROME|45.92|1e-23,Bromodomain|PF00439.20|2.4e-22,Bromodomain|PF00439.20|1.8e-19	0	+	88	1810	0	1	1810	0
F01_transcript/10523	0	1797	ID=Gene.9679::F01_transcript/10523::g.9679::m.9679;Gene.9679::F01_transcript/10523::g.9679;ORF_type:complete_len:530_(+),score=141.36,sp|P29981|CP4C1_BLADI|50.50|0.0,p450|PF00067.17|1e-126	0	+	135	1590	0	1	1797	0
F01_transcript/10526	0	1803	ID=Gene.9681::F01_transcript/10526::g.9681::m.9681;Gene.9681::F01_transcript/10526::g.9681;ORF_type:complete_len:208_(+),score=30.34,Selenoprotein_S|PF06936.6|6.6e-46	0	+	97	721	0	1	1803	0
F01_transcript/10528	0	1796	ID=Gene.9684::F01_transcript/10528::g.9684::m.9684;Gene.9684::F01_transcript/10528::g.9684;ORF_type:complete_len:113_(+),score=41.84	0	+	265	604	0	1	1796	0
F01_transcript/10529	0	1801	ID=Gene.9685::F01_transcript/10529::g.9685::m.9685;Gene.9685::F01_transcript/10529::g.9685;ORF_type:complete_len:315_(+),score=61.55,DUF2181|PF10223.4|5.3e-80	0	+	423	1368	0	1	1801	0
F01_transcript/10531	0	1735	ID=Gene.9688::F01_transcript/10531::g.9688::m.9688;Gene.9688::F01_transcript/10531::g.9688;ORF_type:complete_len:179_(+),score=29.45,Costars|PF14705.1|2.9e-19	0	+	349	886	0	1	1735	0
F01_transcript/10533	0	1783	ID=Gene.9691::F01_transcript/10533::g.9691::m.9691;Gene.9691::F01_transcript/10533::g.9691;ORF_type:complete_len:120_(+),score=16.24	0	+	922	1282	0	1	1783	0
F01_transcript/10536	0	1811	ID=Gene.9694::F01_transcript/10536::g.9694::m.9694;Gene.9694::F01_transcript/10536::g.9694;ORF_type:complete_len:452_(+),score=73.01,sp|Q86AW9|GUAD_DICDI|43.21|4e-129,Amidohydro_1|PF01979.15|4.2e-43,Amidohydro_5|PF13594.1|8e-06	0	+	152	1508	0	1	1811	0
F01_transcript/10539	0	1809	ID=Gene.9695::F01_transcript/10539::g.9695::m.9695;Gene.9695::F01_transcript/10539::g.9695;ORF_type:complete_len:372_(+),score=86.50,Claudin_2|PF13903.1|2e-13	0	+	117	1116	0	1	1809	0
F01_transcript/1054	0	4203	ID=Gene.16533::F01_transcript/1054::g.16533::m.16533;Gene.16533::F01_transcript/1054::g.16533;ORF_type:complete_len:322_(+),score=76.80,sp|P83528|STX6_CAEEL|39.45|2e-18,Syntaxin-6_N|PF09177.6|5.1e-27,SNARE|PF05739.14|4.3e-15	0	+	328	1294	0	1	4203	0
F01_transcript/10541	0	1797	ID=Gene.9699::F01_transcript/10541::g.9699::m.9699;Gene.9699::F01_transcript/10541::g.9699;ORF_type:complete_len:511_(+),score=52.34,sp|P41843|YO93_CAEEL|33.61|1e-39,CBF|PF03914.12|3.8e-42	0	+	196	1729	0	1	1797	0
F01_transcript/10542	0	1795	ID=Gene.9700::F01_transcript/10542::g.9700::m.9700;Gene.9700::F01_transcript/10542::g.9700;ORF_type:complete_len:224_(+),score=28.96	0	+	260	932	0	1	1795	0
F01_transcript/10543	0	1797	ID=Gene.9702::F01_transcript/10543::g.9702::m.9702;Gene.9702::F01_transcript/10543::g.9702;ORF_type:complete_len:97_(+),score=14.69,sp|Q9VMV6|SELT_DROME|54.84|6e-33,Rdx|PF10262.4|3.2e-11	0	+	325	616	0	1	1797	0
F01_transcript/10545	0	1801	ID=Gene.9705::F01_transcript/10545::g.9705::m.9705;Gene.9705::F01_transcript/10545::g.9705;ORF_type:complete_len:51_(+),score=4.43	0	+	241	394	0	1	1801	0
F01_transcript/10546	0	1791	ID=Gene.9706::F01_transcript/10546::g.9706::m.9706;Gene.9706::F01_transcript/10546::g.9706;ORF_type:5prime_partial_len:157_(+),score=27.13	0	+	2	473	0	1	1791	0
F01_transcript/10548	0	1799	ID=Gene.9710::F01_transcript/10548::g.9710::m.9710;Gene.9710::F01_transcript/10548::g.9710;ORF_type:complete_len:255_(+),score=52.44,LOH1CR12|PF10158.4|4.7e-39	0	+	141	906	0	1	1799	0
F01_transcript/1055	0	3846	ID=Gene.16539::F01_transcript/1055::g.16539::m.16539;Gene.16539::F01_transcript/1055::g.16539;ORF_type:complete_len:514_(+),score=100.75,sp|Q27640|ALDH_ENCBU|38.00|2e-95,Aldedh|PF00171.17|1.8e-168	0	+	90	1632	0	1	3846	0
F01_transcript/10551	0	1797	ID=Gene.9713::F01_transcript/10551::g.9713::m.9713;Gene.9713::F01_transcript/10551::g.9713;ORF_type:complete_len:53_(+),score=2.90	0	+	1130	1289	0	1	1797	0
F01_transcript/10552	0	1705	ID=Gene.9714::F01_transcript/10552::g.9714::m.9714;Gene.9714::F01_transcript/10552::g.9714;ORF_type:5prime_partial_len:283_(+),score=56.90	0	+	1	850	0	1	1705	0
F01_transcript/10553	0	1794	ID=Gene.9718::F01_transcript/10553::g.9718::m.9718;Gene.9718::F01_transcript/10553::g.9718;ORF_type:complete_len:244_(+),score=17.29,sp|C3XVT5|LIS1_BRAFL|27.10|2e-23,sp|C3XVT5|LIS1_BRAFL|23.89|1e-19,sp|C3XVT5|LIS1_BRAFL|23.75|6e-08,WD40|PF00400.27|2.4e-06,WD40|PF00400.27|0.0063,WD40|PF00400.27|5e-05,WD40|PF00400.27|2.6e-12,WD40|PF00400.27|6.8e-06	0	+	930	1662	0	1	1794	0
F01_transcript/10554	0	1783	ID=Gene.9725::F01_transcript/10554::g.9725::m.9725;Gene.9725::F01_transcript/10554::g.9725;ORF_type:complete_len:320_(+),score=57.99	0	+	640	1600	0	1	1783	0
F01_transcript/10555	0	1749	ID=Gene.9728::F01_transcript/10555::g.9728::m.9728;Gene.9728::F01_transcript/10555::g.9728;ORF_type:complete_len:371_(+),score=17.94,sp|Q9VR50|S35E1_DROME|20.62|3e-08,TPT|PF03151.11|5.5e-32,UAA|PF08449.6|5.7e-06	0	+	101	1214	0	1	1749	0
F01_transcript/10559	0	1727	ID=Gene.9730::F01_transcript/10559::g.9730::m.9730;Gene.9730::F01_transcript/10559::g.9730;ORF_type:complete_len:144_(+),score=29.63,sp|Q95P51|OAZ_AEDAE|40.50|3e-22,ODC_AZ|PF02100.12|1.1e-23	0	+	223	655	0	1	1727	0
F01_transcript/1056	0	4192	ID=Gene.16544::F01_transcript/1056::g.16544::m.16544;Gene.16544::F01_transcript/1056::g.16544;ORF_type:complete_len:453_(+),score=108.99,sp|G5ECJ6|CSK1_CAEEL|43.74|2e-139,Pkinase_Tyr|PF07714.12|7.8e-86,Pkinase|PF00069.20|9e-50,SH2|PF00017.19|5.3e-25,SH3_1|PF00018.23|3.2e-09	0	+	548	1907	0	1	4192	0
F01_transcript/10560	0	1799	ID=Gene.9732::F01_transcript/10560::g.9732::m.9732;Gene.9732::F01_transcript/10560::g.9732;ORF_type:complete_len:504_(+),score=87.65,sp|Q27712|CP2L1_PANAR|32.78|3e-87,p450|PF00067.17|2.3e-96	0	+	110	1622	0	1	1799	0
F01_transcript/10561	0	1791	ID=Gene.9734::F01_transcript/10561::g.9734::m.9734;Gene.9734::F01_transcript/10561::g.9734;ORF_type:5prime_partial_len:180_(+),score=30.00	0	+	1	541	0	1	1791	0
F01_transcript/10562	0	1788	ID=Gene.9738::F01_transcript/10562::g.9738::m.9738;Gene.9738::F01_transcript/10562::g.9738;ORF_type:complete_len:430_(+),score=20.37,sp|A8XX92|GLOD4_CAEBR|41.26|5e-49	0	+	124	1414	0	1	1788	0
F01_transcript/10564	0	1797	ID=Gene.9741::F01_transcript/10564::g.9741::m.9741;Gene.9741::F01_transcript/10564::g.9741;ORF_type:complete_len:331_(+),score=74.59,N_Asn_amidohyd|PF14736.1|9.1e-92	0	+	284	1277	0	1	1797	0
F01_transcript/10567	0	1775	ID=Gene.9743::F01_transcript/10567::g.9743::m.9743;Gene.9743::F01_transcript/10567::g.9743;ORF_type:complete_len:340_(+),score=7.43,sp|P21902|PCE_TACTR|38.59|3e-45,Trypsin|PF00089.21|1.2e-43	0	+	75	1095	0	1	1775	0
F01_transcript/10568	0	1781	ID=Gene.9745::F01_transcript/10568::g.9745::m.9745;Gene.9745::F01_transcript/10568::g.9745;ORF_type:complete_len:555_(+),score=121.85,sp|B2D0J5|EST6_APIME|31.03|2e-82,COesterase|PF00135.23|4.8e-132,Abhydrolase_3|PF07859.8|1.4e-08	0	+	30	1665	0	1	1781	0
F01_transcript/10569	0	1785	ID=Gene.9748::F01_transcript/10569::g.9748::m.9748;Gene.9748::F01_transcript/10569::g.9748;ORF_type:5prime_partial_len:271_(+),score=46.15,sp|Q967U1|PSME_DICDI|32.39|3e-26,PA28_beta|PF02252.13|1e-65,PA28_alpha|PF02251.13|6e-16	0	+	0	813	0	1	1785	0
F01_transcript/1057	0	4159	ID=Gene.16552::F01_transcript/1057::g.16552::m.16552;Gene.16552::F01_transcript/1057::g.16552;ORF_type:complete_len:263_(+),score=41.05,sp|Q4TT88|PSA_CAEEL|33.16|7e-23,Peptidase_M1|PF01433.15|1.4e-28	0	+	220	1009	0	1	4159	0
F01_transcript/10571	0	1791	ID=Gene.9750::F01_transcript/10571::g.9750::m.9750;Gene.9750::F01_transcript/10571::g.9750;ORF_type:complete_len:453_(+),score=86.04,sp|Q7K3D8|DMAP1_DROME|50.71|3e-141,DMAP1|PF05499.7|1.3e-61	0	+	112	1471	0	1	1791	0
F01_transcript/10576	0	1792	ID=Gene.9751::F01_transcript/10576::g.9751::m.9751;Gene.9751::F01_transcript/10576::g.9751;ORF_type:complete_len:526_(+),score=171.06	0	+	30	1578	0	1	1792	0
F01_transcript/10577	0	1792	ID=Gene.9753::F01_transcript/10577::g.9753::m.9753;Gene.9753::F01_transcript/10577::g.9753;ORF_type:5prime_partial_len:350_(+),score=39.24,sp|A6BM06|ACCO1_DICMU|25.94|1e-21,DIOX_N|PF14226.1|9.6e-15,2OG-FeII_Oxy|PF03171.15|3.3e-10	0	+	1	1051	0	1	1792	0
F01_transcript/10578	0	1666	ID=Gene.9757::F01_transcript/10578::g.9757::m.9757;Gene.9757::F01_transcript/10578::g.9757;ORF_type:complete_len:189_(+),score=50.48,sp|Q9W5U2|CHI10_DROME|41.71|8e-46,sp|Q9W5U2|CHI10_DROME|41.67|5e-39,sp|Q9W5U2|CHI10_DROME|39.57|1e-37,sp|Q9W5U2|CHI10_DROME|36.27|2e-26,Glyco_hydro_18|PF00704.23|1.3e-53	0	+	361	928	0	1	1666	0
F01_transcript/10581	0	1790	ID=Gene.9762::F01_transcript/10581::g.9762::m.9762;Gene.9762::F01_transcript/10581::g.9762;ORF_type:complete_len:227_(+),score=52.79	0	+	1033	1714	0	1	1790	0
F01_transcript/10586	0	1788	ID=Gene.9765::F01_transcript/10586::g.9765::m.9765;Gene.9765::F01_transcript/10586::g.9765;ORF_type:complete_len:254_(+),score=110.71,sp|Q9NFP5|SH3BG_DROME|53.40|3e-30,SH3BGR|PF04908.10|7.4e-31	0	+	116	878	0	1	1788	0
F01_transcript/10587	0	1788	ID=Gene.9768::F01_transcript/10587::g.9768::m.9768;Gene.9768::F01_transcript/10587::g.9768;ORF_type:5prime_partial_len:537_(+),score=99.56,Mon1|PF03164.9|2.4e-157	0	+	2	1613	0	1	1788	0
F01_transcript/10589	0	1784	ID=Gene.9770::F01_transcript/10589::g.9770::m.9770;Gene.9770::F01_transcript/10589::g.9770;ORF_type:complete_len:164_(+),score=40.44,sp|P52487|UBC84_DROME|65.13|4e-76,UQ_con|PF00179.21|5.1e-45,Prok-E2_B|PF14461.1|2.2e-06,UEV|PF05743.8|0.00022	0	+	28	493	0	1	1784	0
F01_transcript/1059	0	4201	ID=Gene.16561::F01_transcript/1059::g.16561::m.16561;Gene.16561::F01_transcript/1059::g.16561;ORF_type:complete_len:829_(+),score=289.02,sp|Q9V8R9|41_DROME|43.58|1e-42,4_1_CTD|PF05902.8|2.3e-14	0	+	1315	3802	0	1	4201	0
F01_transcript/10590	0	1714	ID=Gene.9771::F01_transcript/10590::g.9771::m.9771;Gene.9771::F01_transcript/10590::g.9771;ORF_type:complete_len:318_(+),score=82.86,sp|P14003|HAIR_DROME|29.90|8e-15,HLH|PF00010.21|1.8e-12	0	+	604	1558	0	1	1714	0
F01_transcript/10591	0	1790	ID=Gene.9773::F01_transcript/10591::g.9773::m.9773;Gene.9773::F01_transcript/10591::g.9773;ORF_type:complete_len:545_(+),score=117.77,MFS_1|PF07690.11|6.8e-25,Sugar_tr|PF00083.19|8.9e-05	0	+	69	1635	0	1	1790	0
F01_transcript/10592	0	1776	ID=Gene.9775::F01_transcript/10592::g.9775::m.9775;Gene.9775::F01_transcript/10592::g.9775;ORF_type:complete_len:362_(+),score=91.01,sp|Q04831|GLNA_PANAR|87.78|0.0,Gln-synt_C|PF00120.19|4e-66,Gln-synt_N|PF03951.14|1.6e-20	0	+	76	1162	0	1	1776	0
F01_transcript/10595	0	1760	ID=Gene.9778::F01_transcript/10595::g.9778::m.9778;Gene.9778::F01_transcript/10595::g.9778;ORF_type:complete_len:273_(+),score=56.80,sp|Q9NL98|PRDX_ASCSU|67.88|6e-98,AhpC-TSA|PF00578.16|7.3e-36,Redoxin|PF08534.5|2.1e-15,1-cysPrx_C|PF10417.4|1.8e-14	0	+	83	821	0	1	1760	0
F01_transcript/10596	0	1787	ID=Gene.9781::F01_transcript/10596::g.9781::m.9781;Gene.9781::F01_transcript/10596::g.9781;ORF_type:complete_len:139_(+),score=34.06	0	+	363	780	0	1	1787	0
F01_transcript/10598	0	1790	ID=Gene.9783::F01_transcript/10598::g.9783::m.9783;Gene.9783::F01_transcript/10598::g.9783;ORF_type:complete_len:131_(+),score=14.98,sp|Q21735|NTF2_CAEEL|45.45|3e-34,NTF2|PF02136.15|6.4e-29	0	+	257	650	0	1	1790	0
F01_transcript/106	0	6085	ID=Gene.791::F01_transcript/106::g.791::m.791;Gene.791::F01_transcript/106::g.791;ORF_type:complete_len:1535_(+),score=435.83,sp|Q10714|ACE_DROME|40.26|1e-147,sp|Q10714|ACE_DROME|37.05|4e-84,sp|Q10714|ACE_DROME|37.84|1e-28,Peptidase_M2|PF01401.13|4.1e-186,Peptidase_M2|PF01401.13|9.5e-92,Peptidase_M2|PF01401.13|8.3e-60	0	+	33	4605	0	1	6085	0
F01_transcript/1060	0	3989	ID=Gene.16568::F01_transcript/1060::g.16568::m.16568;Gene.16568::F01_transcript/1060::g.16568;ORF_type:complete_len:1036_(+),score=194.03,sp|Q54QM4|DNLI3_DICDI|40.42|4e-136,DNA_ligase_A_M|PF01068.16|2.9e-60,DNA_ligase_A_N|PF04675.9|2.5e-44,zf-PARP|PF00645.13|6.4e-23,DNA_ligase_A_C|PF04679.10|9.8e-16	0	+	51	3159	0	1	3989	0
F01_transcript/10600	0	1800	ID=Gene.9787::F01_transcript/10600::g.9787::m.9787;Gene.9787::F01_transcript/10600::g.9787;ORF_type:5prime_partial_len:366_(+),score=30.23,IRF|PF00605.12|1.1e-11	0	+	0	1098	0	1	1800	0
F01_transcript/10601	0	1748	ID=Gene.9791::F01_transcript/10601::g.9791::m.9791;Gene.9791::F01_transcript/10601::g.9791;ORF_type:5prime_partial_len:296_(+),score=24.72,sp|Q27783|DRTS_TRYBB|64.69|3e-132,Thymidylat_synt|PF00303.14|3.6e-115	0	+	2	890	0	1	1748	0
F01_transcript/10603	0	1796	ID=Gene.9795::F01_transcript/10603::g.9795::m.9795;Gene.9795::F01_transcript/10603::g.9795;ORF_type:complete_len:395_(+),score=71.33,sp|B7Z0K8|COLL1_DROME|45.16|3e-07,Collagen|PF01391.13|2.6e-06	0	+	81	1185	0	1	1796	0
F01_transcript/10609	0	1786	ID=Gene.9797::F01_transcript/10609::g.9797::m.9797;Gene.9797::F01_transcript/10609::g.9797;ORF_type:internal_len:596_(+),score=101.70,sp|G5ECS8|ADT1_CAEEL|31.21|8e-41,Reprolysin|PF01421.14|9e-24,Reprolysin_5|PF13688.1|6.2e-15,Reprolysin_2|PF13574.1|2.4e-11,Reprolysin_3|PF13582.1|1.1e-09,Reprolysin_4|PF13583.1|3.4e-09,Pep_M12B_propep|PF01562.14|2.2e-08	0	+	0	1785	0	1	1786	0
F01_transcript/1061	0	4192	ID=Gene.16574::F01_transcript/1061::g.16574::m.16574;Gene.16574::F01_transcript/1061::g.16574;ORF_type:complete_len:1043_(+),score=217.80,sp|O46043|PARG_DROME|26.88|5e-18,PARG_cat|PF05028.9|8e-38,PARG_cat|PF05028.9|1.5e-13	0	+	568	3697	0	1	4192	0
F01_transcript/10612	0	1783	ID=Gene.9801::F01_transcript/10612::g.9801::m.9801;Gene.9801::F01_transcript/10612::g.9801;ORF_type:complete_len:131_(+),score=24.40,sp|P05946|SCP1_ASTLP|86.21|7e-69,EF-hand_7|PF13499.1|4e-08,EF-hand_6|PF13405.1|0.0079	0	+	69	462	0	1	1783	0
F01_transcript/10616	0	1789	ID=Gene.9804::F01_transcript/10616::g.9804::m.9804;Gene.9804::F01_transcript/10616::g.9804;ORF_type:complete_len:208_(+),score=29.26,NAD_binding_10|PF13460.1|4.6e-30,NmrA|PF05368.8|6.4e-06,Epimerase|PF01370.16|6.2e-06,3Beta_HSD|PF01073.14|3.2e-05	0	+	72	696	0	1	1789	0
F01_transcript/10619	0	1898	ID=Gene.9805::F01_transcript/10619::g.9805::m.9805;Gene.9805::F01_transcript/10619::g.9805;ORF_type:5prime_partial_len:373_(+),score=46.75,fn2|PF00040.14|1.4e-07,fn2|PF00040.14|2.7e-09	0	+	2	1121	0	1	1898	0
F01_transcript/10621	0	1796	ID=Gene.9808::F01_transcript/10621::g.9808::m.9808;Gene.9808::F01_transcript/10621::g.9808;ORF_type:complete_len:330_(+),score=43.41,sp|Q86JB0|Y8324_DICDI|29.00|6e-12,Methyltransf_16|PF10294.4|9.1e-18	0	+	129	990	0	1	1796	0
F01_transcript/10624	0	1779	ID=Gene.9809::F01_transcript/10624::g.9809::m.9809;Gene.9809::F01_transcript/10624::g.9809;ORF_type:complete_len:528_(+),score=85.41,sp|B0G107|SAMH1_DICDI|38.27|2e-98,HD|PF01966.17|9.1e-12	0	+	100	1684	0	1	1779	0
F01_transcript/10625	0	1784	ID=Gene.9811::F01_transcript/10625::g.9811::m.9811;Gene.9811::F01_transcript/10625::g.9811;ORF_type:complete_len:456_(+),score=128.87	0	+	28	1369	0	1	1784	0
F01_transcript/10626	0	1780	ID=Gene.9814::F01_transcript/10626::g.9814::m.9814;Gene.9814::F01_transcript/10626::g.9814;ORF_type:5prime_partial_len:183_(+),score=43.00,Redoxin|PF08534.5|1.8e-36,AhpC-TSA|PF00578.16|4e-16	0	+	0	549	0	1	1780	0
F01_transcript/10628	0	1787	ID=Gene.9816::F01_transcript/10628::g.9816::m.9816;Gene.9816::F01_transcript/10628::g.9816;ORF_type:5prime_partial_len:315_(+),score=75.81,sp|P90755|ENPP2_CAEEL|25.00|1e-18,Phosphodiest|PF01663.17|3.7e-47,Metalloenzyme|PF01676.13|7.8e-06,DUF1501|PF07394.7|0.00014	0	+	2	947	0	1	1787	0
F01_transcript/10629	0	1772	ID=Gene.9821::F01_transcript/10629::g.9821::m.9821;Gene.9821::F01_transcript/10629::g.9821;ORF_type:5prime_partial_len:95_(+),score=18.06	0	+	2	287	0	1	1772	0
F01_transcript/1063	0	4182	ID=Gene.16578::F01_transcript/1063::g.16578::m.16578;Gene.16578::F01_transcript/1063::g.16578;ORF_type:complete_len:1246_(+),score=339.81,sp|Q22070|PLCG_CAEEL|35.92|0.0,PI-PLC-X|PF00388.14|5.8e-63,SH2|PF00017.19|3.8e-18,SH2|PF00017.19|1.1e-18,PI-PLC-Y|PF00387.14|7.1e-38,C2|PF00168.25|1.2e-13,SH3_1|PF00018.23|5.7e-09,EF-hand_like|PF09279.6|1.5e-07	0	+	221	3959	0	1	4182	0
F01_transcript/10630	0	1767	ID=Gene.9823::F01_transcript/10630::g.9823::m.9823;Gene.9823::F01_transcript/10630::g.9823;ORF_type:5prime_partial_len:388_(+),score=58.90,S-methyl_trans|PF02574.11|1.9e-42	0	+	1	1165	0	1	1767	0
F01_transcript/10631	0	1794	ID=Gene.9825::F01_transcript/10631::g.9825::m.9825;Gene.9825::F01_transcript/10631::g.9825;ORF_type:complete_len:220_(+),score=36.42,sp|P52168|PNR_DROME|72.92|1e-43,sp|P52168|PNR_DROME|58.54|1e-11,GATA|PF00320.22|1.3e-16	0	+	1086	1746	0	1	1794	0
F01_transcript/10633	0	1752	ID=Gene.9828::F01_transcript/10633::g.9828::m.9828;Gene.9828::F01_transcript/10633::g.9828;ORF_type:complete_len:430_(+),score=131.13,sp|Q7JUY7|CED6_DROME|34.30|2e-67,PID|PF00640.18|7.6e-30,PTB|PF08416.8|4.5e-13,PID_2|PF14719.1|1.7e-06	0	+	267	1557	0	1	1752	0
F01_transcript/10635	0	1829	ID=Gene.9832::F01_transcript/10635::g.9832::m.9832;Gene.9832::F01_transcript/10635::g.9832;ORF_type:complete_len:301_(+),score=77.68,sp|Q54IP0|DNJC7_DICDI|48.11|5e-73,sp|Q54IP0|DNJC7_DICDI|33.70|7e-06,TPR_11|PF13414.1|9.3e-16,TPR_11|PF13414.1|1.6e-12,DnaJ|PF00226.26|6.8e-24,TPR_1|PF00515.23|0.0007,TPR_1|PF00515.23|0.00036,TPR_1|PF00515.23|3.3e-07,TPR_2|PF07719.12|0.05,TPR_2|PF07719.12|0.00016,TPR…	0	+	578	1481	0	1	1829	0
F01_transcript/10637	0	1757	ID=Gene.9837::F01_transcript/10637::g.9837::m.9837;Gene.9837::F01_transcript/10637::g.9837;ORF_type:complete_len:79_(+),score=16.06,AT_hook|PF02178.14|0.003	0	+	1191	1428	0	1	1757	0
F01_transcript/10639	0	1793	ID=Gene.9838::F01_transcript/10639::g.9838::m.9838;Gene.9838::F01_transcript/10639::g.9838;ORF_type:5prime_partial_len:221_(+),score=51.89,sp|Q9VGN9|RLP24_DROME|60.14|1e-62,Ribosomal_L24e|PF01246.15|1.1e-25	0	+	2	665	0	1	1793	0
F01_transcript/10641	0	1786	ID=Gene.9841::F01_transcript/10641::g.9841::m.9841;Gene.9841::F01_transcript/10641::g.9841;ORF_type:complete_len:558_(+),score=211.21,sp|P13821|SANT_PLAFW|31.51|6e-06,sp|P13821|SANT_PLAFW|31.51|6e-06,sp|P13821|SANT_PLAFW|31.51|6e-06	0	+	30	1674	0	1	1786	0
F01_transcript/10643	0	1757	ID=Gene.9843::F01_transcript/10643::g.9843::m.9843;Gene.9843::F01_transcript/10643::g.9843;ORF_type:complete_len:273_(+),score=51.18	0	+	89	908	0	1	1757	0
F01_transcript/10645	0	1788	ID=Gene.9846::F01_transcript/10645::g.9846::m.9846;Gene.9846::F01_transcript/10645::g.9846;ORF_type:5prime_partial_len:303_(+),score=131.66	0	+	2	911	0	1	1788	0
F01_transcript/10646	0	1789	ID=Gene.9850::F01_transcript/10646::g.9850::m.9850;Gene.9850::F01_transcript/10646::g.9850;ORF_type:complete_len:177_(+),score=67.76,sp|Q9VYG2|BAP60_DROME|35.59|1e-07,SWIB|PF02201.13|1.2e-27	0	+	285	816	0	1	1789	0
F01_transcript/10647	0	1787	ID=Gene.9853::F01_transcript/10647::g.9853::m.9853;Gene.9853::F01_transcript/10647::g.9853;ORF_type:complete_len:364_(+),score=50.04	0	+	89	1181	0	1	1787	0
F01_transcript/10648	0	1782	ID=Gene.9855::F01_transcript/10648::g.9855::m.9855;Gene.9855::F01_transcript/10648::g.9855;ORF_type:complete_len:365_(+),score=73.99,sp|Q95NM6|NUCG_CAEEL|35.49|3e-47,Endonuclease_NS|PF01223.18|8.2e-51	0	+	112	1207	0	1	1782	0
F01_transcript/1065	0	4222	ID=Gene.16584::F01_transcript/1065::g.16584::m.16584;Gene.16584::F01_transcript/1065::g.16584;ORF_type:complete_len:568_(+),score=108.12,sp|Q54XC1|5NTC_DICDI|44.12|6e-139,5_nucleotid|PF05761.9|1.1e-170	0	+	183	1887	0	1	4222	0
F01_transcript/10650	0	1784	ID=Gene.9859::F01_transcript/10650::g.9859::m.9859;Gene.9859::F01_transcript/10650::g.9859;ORF_type:3prime_partial_len:550_(+),score=101.48,zf-C2H2_4|PF13894.1|0.5,zf-C2H2_4|PF13894.1|0.37	0	+	137	1784	0	1	1784	0
F01_transcript/10653	0	1781	ID=Gene.9864::F01_transcript/10653::g.9864::m.9864;Gene.9864::F01_transcript/10653::g.9864;ORF_type:3prime_partial_len:514_(+),score=109.07,sp|Q55DP9|MYBP_DICDI|45.45|2e-21	0	+	242	1781	0	1	1781	0
F01_transcript/10655	0	1791	ID=Gene.9867::F01_transcript/10655::g.9867::m.9867;Gene.9867::F01_transcript/10655::g.9867;ORF_type:complete_len:83_(+),score=14.37,AhpC-TSA_2|PF13911.1|2.5e-07	0	+	563	812	0	1	1791	0
F01_transcript/10656	0	1707	ID=Gene.9870::F01_transcript/10656::g.9870::m.9870;Gene.9870::F01_transcript/10656::g.9870;ORF_type:complete_len:117_(+),score=28.64,sp|Q23536|LGG2_CAEEL|45.71|7e-29,Atg8|PF02991.11|3.8e-39,APG12|PF04110.8|3.1e-06	0	+	433	784	0	1	1707	0
F01_transcript/10657	0	1759	ID=Gene.9872::F01_transcript/10657::g.9872::m.9872;Gene.9872::F01_transcript/10657::g.9872;ORF_type:complete_len:493_(+),score=93.58,sp|Q27712|CP2L1_PANAR|52.21|0.0,p450|PF00067.17|1.8e-104	0	+	134	1613	0	1	1759	0
F01_transcript/10659	0	1563	ID=Gene.9874::F01_transcript/10659::g.9874::m.9874;Gene.9874::F01_transcript/10659::g.9874;ORF_type:complete_len:351_(+),score=104.10,sp|O61703|MPCP_CHOFU|68.86|2e-164,Mito_carr|PF00153.22|2.1e-19,Mito_carr|PF00153.22|4.4e-13,Mito_carr|PF00153.22|1e-10	0	+	46	1099	0	1	1563	0
F01_transcript/1066	0	4188	ID=Gene.16588::F01_transcript/1066::g.16588::m.16588;Gene.16588::F01_transcript/1066::g.16588;ORF_type:complete_len:307_(+),score=34.33,sp|Q54QN2|MCFM_DICDI|32.65|2e-48,sp|Q54QN2|MCFM_DICDI|29.65|6e-19,Mito_carr|PF00153.22|2.6e-23,Mito_carr|PF00153.22|2.7e-22,Mito_carr|PF00153.22|1.5e-18	0	+	166	1087	0	1	4188	0
F01_transcript/10660	0	1795	ID=Gene.9875::F01_transcript/10660::g.9875::m.9875;Gene.9875::F01_transcript/10660::g.9875;ORF_type:5prime_partial_len:276_(+),score=55.92,sp|Q9NL98|PRDX_ASCSU|67.88|7e-98,AhpC-TSA|PF00578.16|7.5e-36,Redoxin|PF08534.5|2.2e-15,1-cysPrx_C|PF10417.4|1.9e-14	0	+	1	829	0	1	1795	0
F01_transcript/10662	0	1746	ID=Gene.9878::F01_transcript/10662::g.9878::m.9878;Gene.9878::F01_transcript/10662::g.9878;ORF_type:5prime_partial_len:432_(+),score=97.75	0	+	2	1298	0	1	1746	0
F01_transcript/10665	0	1786	ID=Gene.9880::F01_transcript/10665::g.9880::m.9880;Gene.9880::F01_transcript/10665::g.9880;ORF_type:complete_len:489_(+),score=107.13,sp|P14248|RPB1_PLAFD|28.83|9e-12,sp|P14248|RPB1_PLAFD|28.12|2e-11,sp|P14248|RPB1_PLAFD|25.38|1e-06,CBM_14|PF01607.19|1.4e-08	0	+	89	1556	0	1	1786	0
F01_transcript/10667	0	1777	ID=Gene.9884::F01_transcript/10667::g.9884::m.9884;Gene.9884::F01_transcript/10667::g.9884;ORF_type:5prime_partial_len:478_(+),score=74.94,sp|Q9GV46|LUCB_OPLGR|30.33|3e-22,LRR_8|PF13855.1|2.2e-09,LRR_8|PF13855.1|3.6e-10,LRR_4|PF12799.2|2e-07,LRR_4|PF12799.2|5e-07,LRR_7|PF13504.1|19,LRR_7|PF13504.1|5.5,LRR_7|PF13504.1|43,LRR_7|PF13504.1|1.1e+04,LRR_7|PF13504.1|1.7e+03,LRR_6|PF13516.1|0.25	0	+	1	1435	0	1	1777	0
F01_transcript/1067	0	4176	ID=Gene.16590::F01_transcript/1067::g.16590::m.16590;Gene.16590::F01_transcript/1067::g.16590;ORF_type:complete_len:912_(+),score=138.68,sp|Q9W5E0|SUV42_DROME|62.59|2e-108,SET|PF00856.23|1.9e-09	0	+	184	2920	0	1	4176	0
F01_transcript/10672	0	1635	ID=Gene.9886::F01_transcript/10672::g.9886::m.9886;Gene.9886::F01_transcript/10672::g.9886;ORF_type:complete_len:194_(+),score=28.25	0	+	657	1239	0	1	1635	0
F01_transcript/10673	0	1824	ID=Gene.9889::F01_transcript/10673::g.9889::m.9889;Gene.9889::F01_transcript/10673::g.9889;ORF_type:3prime_partial_len:474_(+),score=98.37,sp|B3LXF2|DGKH_DROAN|56.55|2e-180,DAGK_cat|PF00781.19|2.3e-25,C1_1|PF00130.17|1.7e-10,C1_1|PF00130.17|2.4e-11	0	+	404	1823	0	1	1824	0
F01_transcript/10675	0	1791	ID=Gene.9895::F01_transcript/10675::g.9895::m.9895;Gene.9895::F01_transcript/10675::g.9895;ORF_type:complete_len:462_(+),score=108.36,ubiquitin|PF00240.18|4e-07	0	+	165	1551	0	1	1791	0
F01_transcript/10676	0	1787	ID=Gene.9897::F01_transcript/10676::g.9897::m.9897;Gene.9897::F01_transcript/10676::g.9897;ORF_type:complete_len:286_(+),score=51.52,Ig_2|PF13895.1|0.0003	0	+	867	1725	0	1	1787	0
F01_transcript/10677	0	1777	ID=Gene.9903::F01_transcript/10677::g.9903::m.9903;Gene.9903::F01_transcript/10677::g.9903;ORF_type:5prime_partial_len:149_(+),score=16.56,sp|Q54K57|TPSA_DICDI|27.64|5e-07,Trehalose_PPase|PF02358.11|4.8e-14	0	+	0	447	0	1	1777	0
F01_transcript/10678	0	1725	ID=Gene.9905::F01_transcript/10678::g.9905::m.9905;Gene.9905::F01_transcript/10678::g.9905;ORF_type:complete_len:481_(+),score=103.63,sp|O21270|NDUS2_RECAM|74.42|0.0,Complex1_49kDa|PF00346.14|8e-129	0	+	38	1445	0	1	1725	0
F01_transcript/10679	0	1785	ID=Gene.9906::F01_transcript/10679::g.9906::m.9906;Gene.9906::F01_transcript/10679::g.9906;ORF_type:complete_len:146_(+),score=46.74,sp|Q25504|CU16_MANSE|28.57|2e-07,Chitin_bind_4|PF00379.18|4.1e-08	0	+	187	625	0	1	1785	0
F01_transcript/1068	0	4175	ID=Gene.16595::F01_transcript/1068::g.16595::m.16595;Gene.16595::F01_transcript/1068::g.16595;ORF_type:complete_len:795_(+),score=237.16,sp|P29747|CREBA_DROME|50.00|9e-18,bZIP_1|PF00170.16|6.1e-15,bZIP_2|PF07716.10|1.2e-11,bZIP_Maf|PF03131.12|1.6e-06	0	+	690	3075	0	1	4175	0
F01_transcript/10680	0	1775	ID=Gene.9908::F01_transcript/10680::g.9908::m.9908;Gene.9908::F01_transcript/10680::g.9908;ORF_type:5prime_partial_len:99_(+),score=23.20,sp|P91931|DCAM_DROME|42.11|4e-19,SAM_decarbox|PF01536.11|2.6e-19	0	+	0	297	0	1	1775	0
F01_transcript/10681	0	1782	ID=Gene.9910::F01_transcript/10681::g.9910::m.9910;Gene.9910::F01_transcript/10681::g.9910;ORF_type:3prime_partial_len:534_(+),score=127.23	0	+	182	1781	0	1	1782	0
F01_transcript/10684	0	1803	ID=Gene.9913::F01_transcript/10684::g.9913::m.9913;Gene.9913::F01_transcript/10684::g.9913;ORF_type:5prime_partial_len:323_(+),score=49.60,sp|P13360|GLAS_DROME|30.65|1e-18,sp|P13360|GLAS_DROME|32.58|4e-08,zf-C2H2|PF00096.21|0.0015,zf-C2H2|PF00096.21|0.028,zf-C2H2|PF00096.21|8.4e-07,zf-C2H2|PF00096.21|9.4e-05,zf-C2H2_4|PF13894.1|0.1,zf-C2H2_4|PF13894.1|0.0047,zf-C2H2_4|PF13894.1|0.00012,zf-C2H2_4|…	0	+	1	970	0	1	1803	0
F01_transcript/10685	0	1784	ID=Gene.9919::F01_transcript/10685::g.9919::m.9919;Gene.9919::F01_transcript/10685::g.9919;ORF_type:complete_len:53_(+),score=9.15	0	+	235	394	0	1	1784	0
F01_transcript/10687	0	1793	ID=Gene.9920::F01_transcript/10687::g.9920::m.9920;Gene.9920::F01_transcript/10687::g.9920;ORF_type:complete_len:152_(+),score=1.23	0	+	65	521	0	1	1793	0
F01_transcript/10688	0	1784	ID=Gene.9922::F01_transcript/10688::g.9922::m.9922;Gene.9922::F01_transcript/10688::g.9922;ORF_type:complete_len:145_(+),score=33.45	0	+	104	539	0	1	1784	0
F01_transcript/10689	0	1768	ID=Gene.9925::F01_transcript/10689::g.9925::m.9925;Gene.9925::F01_transcript/10689::g.9925;ORF_type:5prime_partial_len:356_(+),score=63.02,sp|P34384|YLPD_CAEEL|32.73|8e-44	0	+	0	1068	0	1	1768	0
F01_transcript/1069	0	4172	ID=Gene.16596::F01_transcript/1069::g.16596::m.16596;Gene.16596::F01_transcript/1069::g.16596;ORF_type:complete_len:1201_(+),score=304.01,sp|Q9VLM8|SYAC_DROME|61.93|0.0,tRNA-synt_2c|PF01411.14|8e-222,tRNA_SAD|PF07973.9|9.8e-15,DHHA1|PF02272.14|2.6e-10,GST_C|PF00043.20|2.5e-09,GST_C_3|PF14497.1|1.2e-06,GST_C_2|PF13410.1|1.9e-06	0	+	94	3697	0	1	4172	0
F01_transcript/10690	0	1762	ID=Gene.9928::F01_transcript/10690::g.9928::m.9928;Gene.9928::F01_transcript/10690::g.9928;ORF_type:5prime_partial_len:516_(+),score=69.13,sp|P80096|HCYC_PANIN|65.36|0.0,sp|P80096|HCYC_PANIN|63.03|9e-42,Hemocyanin_M|PF00372.14|8e-77,Hemocyanin_N|PF03722.9|5.7e-42,Hemocyanin_C|PF03723.9|1.4e-25	0	+	1	1549	0	1	1762	0
F01_transcript/10691	0	1653	ID=Gene.9932::F01_transcript/10691::g.9932::m.9932;Gene.9932::F01_transcript/10691::g.9932;ORF_type:complete_len:452_(+),score=129.14,sp|Q25008|TBA1_HOMAM|96.01|0.0,Tubulin|PF00091.20|2e-68,Tubulin_C|PF03953.12|1.5e-51	0	+	80	1436	0	1	1653	0
F01_transcript/10693	0	1781	ID=Gene.9937::F01_transcript/10693::g.9937::m.9937;Gene.9937::F01_transcript/10693::g.9937;ORF_type:complete_len:504_(+),score=120.94	0	+	49	1513	0	1	1781	0
F01_transcript/10695	0	1762	ID=Gene.9940::F01_transcript/10695::g.9940::m.9940;Gene.9940::F01_transcript/10695::g.9940;ORF_type:5prime_partial_len:123_(+),score=27.90,Ret_tiss|PF10044.4|2.5e-34	0	+	0	369	0	1	1762	0
F01_transcript/10697	0	1821	ID=Gene.9942::F01_transcript/10697::g.9942::m.9942;Gene.9942::F01_transcript/10697::g.9942;ORF_type:complete_len:260_(+),score=39.06,sp|P42168|KC1A_CAEEL|82.77|1e-152,Pkinase|PF00069.20|5.7e-36,Pkinase_Tyr|PF07714.12|2.1e-14	0	+	614	1394	0	1	1821	0
F01_transcript/10698	0	1776	ID=Gene.9946::F01_transcript/10698::g.9946::m.9946;Gene.9946::F01_transcript/10698::g.9946;ORF_type:complete_len:183_(+),score=14.92,DUF1777|PF08648.7|6.5e-27	0	+	72	549	0	1	1776	0
F01_transcript/10699	0	1547	ID=Gene.9949::F01_transcript/10699::g.9949::m.9949;Gene.9949::F01_transcript/10699::g.9949;ORF_type:complete_len:189_(+),score=37.95	0	+	90	657	0	1	1547	0
F01_transcript/107	0	6084	ID=Gene.796::F01_transcript/107::g.796::m.796;Gene.796::F01_transcript/107::g.796;ORF_type:complete_len:1148_(+),score=426.38,sp|P05661|MYSA_DROME|73.68|0.0,Myosin_tail_1|PF01576.14|0	0	+	2429	5873	0	1	6084	0
F01_transcript/1070	0	3983	ID=Gene.16599::F01_transcript/1070::g.16599::m.16599;Gene.16599::F01_transcript/1070::g.16599;ORF_type:5prime_partial_len:936_(+),score=309.92,sp|G4SLH0|TTN1_CAEEL|36.41|4e-07,sp|G4SLH0|TTN1_CAEEL|39.86|7e-06	0	+	1	2809	0	1	3983	0
F01_transcript/10700	0	1786	ID=Gene.9952::F01_transcript/10700::g.9952::m.9952;Gene.9952::F01_transcript/10700::g.9952;ORF_type:complete_len:231_(+),score=62.21,sp|Q54K74|YETL_DICDI|29.13|1e-15,Bap31|PF05529.7|4.7e-52	0	+	95	788	0	1	1786	0
F01_transcript/10701	0	1731	ID=Gene.9954::F01_transcript/10701::g.9954::m.9954;Gene.9954::F01_transcript/10701::g.9954;ORF_type:complete_len:545_(+),score=119.04,sp|Q22492|HEXA_CAEEL|42.23|1e-136,Glyco_hydro_20|PF00728.17|7.5e-90,Glycohydro_20b2|PF14845.1|9.5e-19	0	+	60	1635	0	1	1731	0
F01_transcript/10703	0	1778	ID=Gene.9958::F01_transcript/10703::g.9958::m.9958;Gene.9958::F01_transcript/10703::g.9958;ORF_type:complete_len:397_(+),score=71.55,sp|Q93353|IDH3B_CAEEL|47.52|1e-116,Iso_dh|PF00180.15|2.2e-72	0	+	31	1192	0	1	1778	0
F01_transcript/10704	0	1785	ID=Gene.9963::F01_transcript/10704::g.9963::m.9963;Gene.9963::F01_transcript/10704::g.9963;ORF_type:complete_len:266_(+),score=123.95	0	+	76	874	0	1	1785	0
F01_transcript/10705	0	1832	ID=Gene.9964::F01_transcript/10705::g.9964::m.9964;Gene.9964::F01_transcript/10705::g.9964;ORF_type:complete_len:182_(+),score=40.20,sp|B7PRF6|MTND_IXOSC|62.98|6e-82,ARD|PF03079.9|2.5e-57,Cupin_2|PF07883.6|2e-10,AraC_binding|PF02311.14|9.9e-07	0	+	115	661	0	1	1832	0
F01_transcript/10709	0	1809	ID=Gene.9966::F01_transcript/10709::g.9966::m.9966;Gene.9966::F01_transcript/10709::g.9966;ORF_type:complete_len:315_(+),score=71.48,sp|Q54VD8|RIO1_DICDI|46.47|2e-90,RIO1|PF01163.17|3.6e-57	0	+	828	1773	0	1	1809	0
F01_transcript/1071	0	4184	ID=Gene.16602::F01_transcript/1071::g.16602::m.16602;Gene.16602::F01_transcript/1071::g.16602;ORF_type:complete_len:296_(+),score=73.30,sp|Q55E60|PEPD_DICDI|55.68|5e-107,Peptidase_M24|PF00557.19|6.7e-54	0	+	2651	3539	0	1	4184	0
F01_transcript/10711	0	1744	ID=Gene.9972::F01_transcript/10711::g.9972::m.9972;Gene.9972::F01_transcript/10711::g.9972;ORF_type:complete_len:251_(+),score=26.30	0	+	72	825	0	1	1744	0
F01_transcript/10714	0	1782	ID=Gene.9976::F01_transcript/10714::g.9976::m.9976;Gene.9976::F01_transcript/10714::g.9976;ORF_type:complete_len:166_(+),score=25.40,sp|Q23445|SAR1_CAEEL|63.35|1e-83,Arf|PF00025.16|1.1e-53,Miro|PF08477.8|4.4e-10,Ras|PF00071.17|1e-08,SRPRB|PF09439.5|1.3e-08,Gtr1_RagA|PF04670.7|8.6e-08,MMR_HSR1|PF01926.18|1.1e-06	0	+	97	595	0	1	1782	0
F01_transcript/1072	0	4171	ID=Gene.16605::F01_transcript/1072::g.16605::m.16605;Gene.16605::F01_transcript/1072::g.16605;ORF_type:5prime_partial_len:697_(+),score=115.43	0	+	0	2091	0	1	4171	0
F01_transcript/10721	0	1554	ID=Gene.9977::F01_transcript/10721::g.9977::m.9977;Gene.9977::F01_transcript/10721::g.9977;ORF_type:complete_len:282_(+),score=18.46	0	+	33	846	0	1	1554	0
F01_transcript/10722	0	1750	ID=Gene.9982::F01_transcript/10722::g.9982::m.9982;Gene.9982::F01_transcript/10722::g.9982;ORF_type:complete_len:292_(+),score=69.61,sp|Q9VMM6|OBSTE_DROME|28.91|1e-21,sp|Q9VMM6|OBSTE_DROME|26.14|2e-07,CBM_14|PF01607.19|1.9e-11,CBM_14|PF01607.19|7.9e-12,CBM_14|PF01607.19|5.8e-07	0	+	26	878	0	1	1750	0
F01_transcript/10725	0	1772	ID=Gene.9984::F01_transcript/10725::g.9984::m.9984;Gene.9984::F01_transcript/10725::g.9984;ORF_type:complete_len:251_(+),score=27.02	0	+	128	881	0	1	1772	0
F01_transcript/10728	0	1765	ID=Gene.9988::F01_transcript/10728::g.9988::m.9988;Gene.9988::F01_transcript/10728::g.9988;ORF_type:5prime_partial_len:378_(+),score=83.80,sp|Q54PA9|PRPSA_DICDI|59.94|8e-135,Pribosyltran_N|PF13793.1|7.8e-47,Pribosyl_synth|PF14572.1|1.3e-36,Pribosyltran|PF00156.22|8.5e-12	0	+	0	1134	0	1	1765	0
F01_transcript/10729	0	1706	ID=Gene.9994::F01_transcript/10729::g.9994::m.9994;Gene.9994::F01_transcript/10729::g.9994;ORF_type:complete_len:234_(+),score=47.09,Methyltransf_18|PF12847.2|5.3e-07,Methyltransf_23|PF13489.1|1.6e-07,DREV|PF05219.7|1.7e-07	0	+	70	772	0	1	1706	0
F01_transcript/10730	0	1775	ID=Gene.9996::F01_transcript/10730::g.9996::m.9996;Gene.9996::F01_transcript/10730::g.9996;ORF_type:complete_len:51_(+),score=5.40	0	+	345	498	0	1	1775	0
F01_transcript/10731	0	1590	ID=Gene.9997::F01_transcript/10731::g.9997::m.9997;Gene.9997::F01_transcript/10731::g.9997;ORF_type:5prime_partial_len:460_(+),score=100.58,sp|C3YWU0|FUCO_BRAFL|62.33|0.0,Alpha_L_fucos|PF01120.12|7.1e-117	0	+	0	1380	0	1	1590	0
F01_transcript/10732	0	1783	ID=Gene.9999::F01_transcript/10732::g.9999::m.9999;Gene.9999::F01_transcript/10732::g.9999;ORF_type:complete_len:271_(+),score=-28.19	0	+	576	1389	0	1	1783	0
F01_transcript/10737	0	1735	ID=Gene.10000::F01_transcript/10737::g.10000::m.10000;Gene.10000::F01_transcript/10737::g.10000;ORF_type:complete_len:377_(+),score=88.25,sp|P53501|ACT3_DROME|88.56|0.0,Actin|PF00022.14|2.7e-155	0	+	69	1200	0	1	1735	0
F01_transcript/1074	0	4171	ID=Gene.16607::F01_transcript/1074::g.16607::m.16607;Gene.16607::F01_transcript/1074::g.16607;ORF_type:complete_len:538_(+),score=95.92,sp|Q9V9J3|SRC42_DROME|80.22|0.0,Pkinase_Tyr|PF07714.12|6.5e-99,Pkinase|PF00069.20|4e-51,SH2|PF00017.19|2.6e-27,SH3_1|PF00018.23|2.8e-19,SH3_9|PF14604.1|1.4e-12,SH3_2|PF07653.12|1e-09	0	+	205	1819	0	1	4171	0
F01_transcript/10744	0	1735	ID=Gene.10008::F01_transcript/10744::g.10008::m.10008;Gene.10008::F01_transcript/10744::g.10008;ORF_type:complete_len:295_(+),score=55.84,sp|O62515|PAHX_CAEEL|23.58|9e-11,PhyH|PF05721.8|1.9e-33	0	+	24	885	0	1	1735	0
F01_transcript/10746	0	1771	ID=Gene.10010::F01_transcript/10746::g.10010::m.10010;Gene.10010::F01_transcript/10746::g.10010;ORF_type:complete_len:419_(+),score=151.81,sp|C7E3T4|KARG_PENMO|97.19|0.0,ATP-gua_Ptrans|PF00217.14|7.7e-109,ATP-gua_PtransN|PF02807.10|7.6e-34	0	+	209	1466	0	1	1771	0
F01_transcript/10748	0	1754	ID=Gene.10011::F01_transcript/10748::g.10011::m.10011;Gene.10011::F01_transcript/10748::g.10011;ORF_type:complete_len:299_(+),score=67.92,DOR|PF14839.1|3.3e-26	0	+	185	1082	0	1	1754	0
F01_transcript/1075	0	4185	ID=Gene.16613::F01_transcript/1075::g.16613::m.16613;Gene.16613::F01_transcript/1075::g.16613;ORF_type:complete_len:964_(+),score=207.71	0	+	82	2974	0	1	4185	0
F01_transcript/10750	0	1678	ID=Gene.10012::F01_transcript/10750::g.10012::m.10012;Gene.10012::F01_transcript/10750::g.10012;ORF_type:complete_len:177_(+),score=65.68,sp|P35554|FTN_DROME|30.06|1e-09	0	+	63	594	0	1	1678	0
F01_transcript/10751	0	1776	ID=Gene.10015::F01_transcript/10751::g.10015::m.10015;Gene.10015::F01_transcript/10751::g.10015;ORF_type:complete_len:304_(+),score=45.97,sp|Q20848|P5CR_CAEEL|34.64|4e-42,P5CR_dimer|PF14748.1|3.3e-42,F420_oxidored|PF03807.12|6.9e-17	0	+	117	1029	0	1	1776	0
F01_transcript/10752	0	1768	ID=Gene.10019::F01_transcript/10752::g.10019::m.10019;Gene.10019::F01_transcript/10752::g.10019;ORF_type:5prime_partial_len:296_(+),score=110.75	0	+	2	890	0	1	1768	0
F01_transcript/10753	0	1771	ID=Gene.10022::F01_transcript/10753::g.10022::m.10022;Gene.10022::F01_transcript/10753::g.10022;ORF_type:5prime_partial_len:575_(+),score=89.88,sp|P13002|ELF1_DROME|28.95|3e-16,CP2|PF04516.10|5.2e-67	0	+	2	1727	0	1	1771	0
F01_transcript/10754	0	1616	ID=Gene.10025::F01_transcript/10754::g.10025::m.10025;Gene.10025::F01_transcript/10754::g.10025;ORF_type:5prime_partial_len:189_(+),score=44.31,sp|P62925|IF5A_SPOFR|70.07|7e-75,eIF-5a|PF01287.15|7.1e-27	0	+	1	568	0	1	1616	0
F01_transcript/10756	0	1773	ID=Gene.10027::F01_transcript/10756::g.10027::m.10027;Gene.10027::F01_transcript/10756::g.10027;ORF_type:complete_len:462_(+),score=114.20,sp|Q95SP2|HRD1_DROME|46.51|1e-07,zf-RING_2|PF13639.1|3.7e-12,zf-C3HC4_2|PF13923.1|1.7e-07,zf-C3HC4|PF00097.20|6.2e-07,zf-C3HC4_3|PF13920.1|7.6e-07	0	+	233	1619	0	1	1773	0
F01_transcript/10757	0	1769	ID=Gene.10029::F01_transcript/10757::g.10029::m.10029;Gene.10029::F01_transcript/10757::g.10029;ORF_type:complete_len:145_(+),score=4.17,fn3|PF00041.16|4e-05	0	+	1008	1443	0	1	1769	0
F01_transcript/1076	0	4168	ID=Gene.16617::F01_transcript/1076::g.16617::m.16617;Gene.16617::F01_transcript/1076::g.16617;ORF_type:complete_len:1055_(+),score=297.03,sp|Q29H55|MB21L_DROPS|25.84|1e-10,Mab-21|PF03281.9|4.3e-40	0	+	328	3493	0	1	4168	0
F01_transcript/10760	0	1771	ID=Gene.10030::F01_transcript/10760::g.10030::m.10030;Gene.10030::F01_transcript/10760::g.10030;ORF_type:complete_len:475_(+),score=42.59	0	+	57	1482	0	1	1771	0
F01_transcript/10761	0	1737	ID=Gene.10032::F01_transcript/10761::g.10032::m.10032;Gene.10032::F01_transcript/10761::g.10032;ORF_type:complete_len:339_(+),score=71.98,sp|P42865|QOR_LEIAM|30.90|2e-27,ADH_zinc_N|PF00107.21|1.1e-27,ADH_zinc_N_2|PF13602.1|1.7e-09	0	+	71	1088	0	1	1737	0
F01_transcript/10763	0	1766	ID=Gene.10035::F01_transcript/10763::g.10035::m.10035;Gene.10035::F01_transcript/10763::g.10035;ORF_type:complete_len:73_(+),score=4.39,sp|H2L0H3|CHAT1_CAEEL|65.62|7e-07,CDC50|PF03381.10|7.2e-13	0	+	452	671	0	1	1766	0
F01_transcript/10766	0	1798	ID=Gene.10037::F01_transcript/10766::g.10037::m.10037;Gene.10037::F01_transcript/10766::g.10037;ORF_type:complete_len:477_(+),score=82.01,sp|Q7KQZ4|LOLA3_DROME|51.85|2e-32,BTB|PF00651.26|6.9e-25,zf-H2C2_2|PF13465.1|5.3e-06,zf-C2H2|PF00096.21|0.005,zf-C2H2_4|PF13894.1|0.034,zf-C2H2_4|PF13894.1|0.037	0	+	104	1535	0	1	1798	0
F01_transcript/1077	0	4169	ID=Gene.16622::F01_transcript/1077::g.16622::m.16622;Gene.16622::F01_transcript/1077::g.16622;ORF_type:complete_len:946_(+),score=183.71,sp|Q95NQ0|MTH2_DROSI|23.63|2e-20,7tm_2|PF00002.19|2.2e-20	0	+	304	3142	0	1	4169	0
F01_transcript/10770	0	1765	ID=Gene.10039::F01_transcript/10770::g.10039::m.10039;Gene.10039::F01_transcript/10770::g.10039;ORF_type:complete_len:333_(+),score=114.31,sp|P84185|ACT5C_ANOGA|99.10|0.0,Actin|PF00022.14|4e-142	0	+	668	1667	0	1	1765	0
F01_transcript/10772	0	1487	ID=Gene.10041::F01_transcript/10772::g.10041::m.10041;Gene.10041::F01_transcript/10772::g.10041;ORF_type:complete_len:221_(+),score=38.38,sp|Q5WRN1|TSP21_CAEEL|26.39|3e-10,Tetraspannin|PF00335.15|1.8e-20	0	+	311	974	0	1	1487	0
F01_transcript/10773	0	1771	ID=Gene.10044::F01_transcript/10773::g.10044::m.10044;Gene.10044::F01_transcript/10773::g.10044;ORF_type:complete_len:389_(+),score=42.65,Acyltransferase|PF01553.16|3.1e-14	0	+	105	1272	0	1	1771	0
F01_transcript/10775	0	1765	ID=Gene.10047::F01_transcript/10775::g.10047::m.10047;Gene.10047::F01_transcript/10775::g.10047;ORF_type:complete_len:423_(+),score=91.56,sp|Q9W0K4|BAB2_DROME|58.04|2e-43,BTB|PF00651.26|7.7e-25	0	+	233	1502	0	1	1765	0
F01_transcript/10776	0	1771	ID=Gene.10049::F01_transcript/10776::g.10049::m.10049;Gene.10049::F01_transcript/10776::g.10049;ORF_type:complete_len:328_(+),score=91.64,sp|Q26636|CATL_SARPE|62.27|8e-148,Peptidase_C1|PF00112.18|7.3e-72,Inhibitor_I29|PF08246.7|9.4e-15	0	+	24	1008	0	1	1771	0
F01_transcript/10778	0	1765	ID=Gene.10054::F01_transcript/10778::g.10054::m.10054;Gene.10054::F01_transcript/10778::g.10054;ORF_type:complete_len:334_(+),score=70.26,MATH|PF00917.21|2.8e-11	0	+	321	1323	0	1	1765	0
F01_transcript/1078	0	4177	ID=Gene.16628::F01_transcript/1078::g.16628::m.16628;Gene.16628::F01_transcript/1078::g.16628;ORF_type:5prime_partial_len:765_(+),score=155.13,sp|Q23498|ASM2_CAEEL|36.05|5e-87,Metallophos|PF00149.23|1.9e-17	0	+	2	2297	0	1	4177	0
F01_transcript/10783	0	1765	ID=Gene.10056::F01_transcript/10783::g.10056::m.10056;Gene.10056::F01_transcript/10783::g.10056;ORF_type:5prime_partial_len:364_(+),score=102.65	0	+	1	1093	0	1	1765	0
F01_transcript/10784	0	1760	ID=Gene.10058::F01_transcript/10784::g.10058::m.10058;Gene.10058::F01_transcript/10784::g.10058;ORF_type:5prime_partial_len:254_(+),score=85.57,sp|A7RSH7|EIF3J_NEMVE|38.89|1e-31,eIF3_subunit|PF08597.5|3.6e-50	0	+	0	762	0	1	1760	0
F01_transcript/10786	0	1765	ID=Gene.10062::F01_transcript/10786::g.10062::m.10062;Gene.10062::F01_transcript/10786::g.10062;ORF_type:complete_len:169_(+),score=51.23,DUF1151|PF06625.6|7.6e-32	0	+	251	758	0	1	1765	0
F01_transcript/10787	0	1760	ID=Gene.10063::F01_transcript/10787::g.10063::m.10063;Gene.10063::F01_transcript/10787::g.10063;ORF_type:complete_len:314_(+),score=51.26	0	+	58	943	0	1	1760	0
F01_transcript/1079	0	4165	ID=Gene.16634::F01_transcript/1079::g.16634::m.16634;Gene.16634::F01_transcript/1079::g.16634;ORF_type:complete_len:745_(+),score=114.55,sp|P13678|KPC3_DROME|62.90|0.0,Pkinase|PF00069.20|7.7e-67,Pkinase_Tyr|PF07714.12|1.2e-38,C1_1|PF00130.17|7.6e-16,C1_1|PF00130.17|8.2e-15,C2|PF00168.25|1.8e-11,C2|PF00168.25|1.2e+04,Pkinase_C|PF00433.19|1.4e-09	0	+	174	2409	0	1	4165	0
F01_transcript/10790	0	1755	ID=Gene.10064::F01_transcript/10790::g.10064::m.10064;Gene.10064::F01_transcript/10790::g.10064;ORF_type:3prime_partial_len:585_(+),score=115.22,sp|P13709|FSH_DROME|75.31|5e-78,sp|P13709|FSH_DROME|59.09|7e-63,sp|P13709|FSH_DROME|46.15|2e-24,sp|P13709|FSH_DROME|45.92|3e-23,Bromodomain|PF00439.20|2.4e-22,Bromodomain|PF00439.20|1.8e-19	0	+	70	1753	0	1	1755	0
F01_transcript/10796	0	1770	ID=Gene.10065::F01_transcript/10796::g.10065::m.10065;Gene.10065::F01_transcript/10796::g.10065;ORF_type:complete_len:503_(+),score=96.02	0	+	55	1510	0	1	1770	0
F01_transcript/10798	0	1766	ID=Gene.10066::F01_transcript/10798::g.10066::m.10066;Gene.10066::F01_transcript/10798::g.10066;ORF_type:complete_len:211_(+),score=45.21,NUDIX|PF00293.23|4e-19	0	+	150	783	0	1	1766	0
F01_transcript/10799	0	1761	ID=Gene.10068::F01_transcript/10799::g.10068::m.10068;Gene.10068::F01_transcript/10799::g.10068;ORF_type:complete_len:226_(+),score=38.35,GST_C_3|PF14497.1|3e-14	0	+	636	1314	0	1	1761	0
F01_transcript/108	0	6098	ID=Gene.804::F01_transcript/108::g.804::m.804;Gene.804::F01_transcript/108::g.804;ORF_type:complete_len:730_(+),score=149.69,sp|Q9VYS4|GLD2B_DROME|46.78|2e-93,PAP_assoc|PF03828.14|3.9e-15	0	+	589	2779	0	1	6098	0
F01_transcript/1080	0	4131	ID=Gene.16640::F01_transcript/1080::g.16640::m.16640;Gene.16640::F01_transcript/1080::g.16640;ORF_type:5prime_partial_len:372_(+),score=50.51,sp|O18405|SURF4_DROME|67.78|1e-135,SURF4|PF02077.10|2.4e-121	0	+	0	1116	0	1	4131	0
F01_transcript/10800	0	1523	ID=Gene.10070::F01_transcript/10800::g.10070::m.10070;Gene.10070::F01_transcript/10800::g.10070;ORF_type:complete_len:344_(+),score=127.52,sp|P05547|TNNI_ASTLP|82.26|1e-89,Troponin|PF00992.15|5.2e-38	0	+	98	1130	0	1	1523	0
F01_transcript/10803	0	1763	ID=Gene.10074::F01_transcript/10803::g.10074::m.10074;Gene.10074::F01_transcript/10803::g.10074;ORF_type:5prime_partial_len:342_(+),score=42.43,DUF1731|PF08338.6|3.8e-13,Epimerase|PF01370.16|3.9e-10,NAD_binding_10|PF13460.1|9.7e-07	0	+	1	1027	0	1	1763	0
F01_transcript/10804	0	1759	ID=Gene.10076::F01_transcript/10804::g.10076::m.10076;Gene.10076::F01_transcript/10804::g.10076;ORF_type:complete_len:512_(+),score=91.47,sp|P15287|AGSA_APLCA|36.20|1e-105,A_deaminase|PF00962.17|1e-61,A_deaminase_N|PF08451.6|1.8e-17	0	+	91	1627	0	1	1759	0
F01_transcript/10807	0	1785	ID=Gene.10079::F01_transcript/10807::g.10079::m.10079;Gene.10079::F01_transcript/10807::g.10079;ORF_type:complete_len:377_(+),score=52.61,sp|Q8I6K0|PPAF3_HOLDI|35.53|6e-37,Trypsin|PF00089.21|5e-48	0	+	86	1217	0	1	1785	0
F01_transcript/10808	0	1760	ID=Gene.10083::F01_transcript/10808::g.10083::m.10083;Gene.10083::F01_transcript/10808::g.10083;ORF_type:5prime_partial_len:553_(+),score=130.25,CBM_14|PF01607.19|2.4e-08	0	+	2	1661	0	1	1760	0
F01_transcript/1081	0	4176	ID=Gene.16645::F01_transcript/1081::g.16645::m.16645;Gene.16645::F01_transcript/1081::g.16645;ORF_type:complete_len:263_(+),score=43.54,sp|Q9V447|KRH2_DROME|49.12|2e-72,UPF0121|PF03661.8|1.8e-91	0	+	110	899	0	1	4176	0
F01_transcript/10810	0	1779	ID=Gene.10087::F01_transcript/10810::g.10087::m.10087;Gene.10087::F01_transcript/10810::g.10087;ORF_type:5prime_partial_len:66_(+),score=5.09	0	+	2	200	0	1	1779	0
F01_transcript/10811	0	1720	ID=Gene.10088::F01_transcript/10811::g.10088::m.10088;Gene.10088::F01_transcript/10811::g.10088;ORF_type:complete_len:377_(+),score=38.99,sp|P20105|E74EA_DROME|36.56|4e-16,Ets|PF00178.17|9.5e-22	0	+	167	1133	0	1	1720	0
F01_transcript/10814	0	1573	ID=Gene.10091::F01_transcript/10814::g.10091::m.10091;Gene.10091::F01_transcript/10814::g.10091;ORF_type:complete_len:364_(+),score=124.94,sp|P07764|ALF_DROME|72.60|0.0,Glycolytic|PF00274.14|6.3e-170	0	+	79	1171	0	1	1573	0
F01_transcript/10816	0	1770	ID=Gene.10093::F01_transcript/10816::g.10093::m.10093;Gene.10093::F01_transcript/10816::g.10093;ORF_type:complete_len:403_(+),score=73.17,EcKinase|PF02958.15|1.2e-40,DUF1679|PF07914.6|3e-14,APH|PF01636.18|2.4e-11	0	+	426	1635	0	1	1770	0
F01_transcript/10817	0	1737	ID=Gene.10095::F01_transcript/10817::g.10095::m.10095;Gene.10095::F01_transcript/10817::g.10095;ORF_type:complete_len:301_(+),score=60.54,sp|Q9VAU9|ZN330_DROME|76.49|3e-141,NOA36|PF06524.7|3.6e-149	0	+	79	982	0	1	1737	0
F01_transcript/10818	0	1757	ID=Gene.10099::F01_transcript/10818::g.10099::m.10099;Gene.10099::F01_transcript/10818::g.10099;ORF_type:complete_len:160_(+),score=43.02,sp|Q9XXH8|CNT1_CAEEL|29.01|1e-07,Ank_2|PF12796.2|2.8e-08,Ank|PF00023.25|0.00048	0	+	347	827	0	1	1757	0
F01_transcript/10819	0	1757	ID=Gene.10101::F01_transcript/10819::g.10101::m.10101;Gene.10101::F01_transcript/10819::g.10101;ORF_type:complete_len:507_(+),score=183.16,sp|Q9U639|HSP7D_MANSE|89.82|0.0,sp|Q9U639|HSP7D_MANSE|77.44|2e-63,HSP70|PF00012.15|4.2e-161,HSP70|PF00012.15|5.4e-28	0	+	83	1604	0	1	1757	0
F01_transcript/1082	0	4163	ID=Gene.16652::F01_transcript/1082::g.16652::m.16652;Gene.16652::F01_transcript/1082::g.16652;ORF_type:complete_len:422_(+),score=60.25,sp|Q9VCR7|CTNS_DROME|58.61|6e-111,PQ-loop|PF04193.9|3.8e-16,PQ-loop|PF04193.9|6.2e-19	0	+	154	1420	0	1	4163	0
F01_transcript/10820	0	1771	ID=Gene.10103::F01_transcript/10820::g.10103::m.10103;Gene.10103::F01_transcript/10820::g.10103;ORF_type:complete_len:306_(+),score=169.92	0	+	742	1660	0	1	1771	0
F01_transcript/10821	0	1760	ID=Gene.10106::F01_transcript/10821::g.10106::m.10106;Gene.10106::F01_transcript/10821::g.10106;ORF_type:complete_len:321_(+),score=118.47,sp|G4WMX4|RYAR_TRICA|23.47|4e-08,7tm_1|PF00001.16|2.3e-24	0	+	119	1082	0	1	1760	0
F01_transcript/10822	0	1772	ID=Gene.10108::F01_transcript/10822::g.10108::m.10108;Gene.10108::F01_transcript/10822::g.10108;ORF_type:complete_len:235_(+),score=46.40,sp|P00765|TRYP_ASTAS|37.07|1e-42,Trypsin|PF00089.21|6.7e-59	0	+	788	1493	0	1	1772	0
F01_transcript/10823	0	1699	ID=Gene.10112::F01_transcript/10823::g.10112::m.10112;Gene.10112::F01_transcript/10823::g.10112;ORF_type:5prime_partial_len:540_(+),score=112.69,sp|Q8IRR1|VNNL2_DROME|27.92|8e-39,CN_hydrolase|PF00795.17|1.4e-12	0	+	2	1622	0	1	1699	0
F01_transcript/10825	0	1759	ID=Gene.10116::F01_transcript/10825::g.10116::m.10116;Gene.10116::F01_transcript/10825::g.10116;ORF_type:complete_len:452_(+),score=52.90,sp|P80096|HCYC_PANIN|68.96|0.0,Hemocyanin_C|PF03723.9|1.2e-74,Hemocyanin_M|PF00372.14|3.3e-71	0	+	342	1698	0	1	1759	0
F01_transcript/10826	0	1792	ID=Gene.10120::F01_transcript/10826::g.10120::m.10120;Gene.10120::F01_transcript/10826::g.10120;ORF_type:complete_len:335_(+),score=36.34	0	+	163	1168	0	1	1792	0
F01_transcript/10827	0	1755	ID=Gene.10121::F01_transcript/10827::g.10121::m.10121;Gene.10121::F01_transcript/10827::g.10121;ORF_type:complete_len:529_(+),score=89.68,sp|Q95R48|OCTL_DROME|28.60|1e-64,Sugar_tr|PF00083.19|2.2e-28,MFS_1|PF07690.11|1.5e-10,MFS_1|PF07690.11|4.7e-11	0	+	135	1722	0	1	1755	0
F01_transcript/10828	0	1768	ID=Gene.10125::F01_transcript/10828::g.10125::m.10125;Gene.10125::F01_transcript/10828::g.10125;ORF_type:complete_len:168_(+),score=48.16,sp|P91664|MAX_DROME|55.28|6e-35,HLH|PF00010.21|7.8e-16	0	+	95	599	0	1	1768	0
F01_transcript/10829	0	1747	ID=Gene.10128::F01_transcript/10829::g.10128::m.10128;Gene.10128::F01_transcript/10829::g.10128;ORF_type:complete_len:150_(+),score=44.03,sp|Q26636|CATL_SARPE|71.14|4e-77,Peptidase_C1|PF00112.18|1.4e-52,Peptidase_C1_2|PF03051.10|0.00017	0	+	535	985	0	1	1747	0
F01_transcript/1083	0	4132	ID=Gene.16657::F01_transcript/1083::g.16657::m.16657;Gene.16657::F01_transcript/1083::g.16657;ORF_type:5prime_partial_len:680_(+),score=154.83,sp|Q03563|SPK1_CAEEL|66.20|1e-88,sp|Q03563|SPK1_CAEEL|66.06|3e-71,Pkinase|PF00069.20|1.2e-21,Pkinase|PF00069.20|5.7e-16,Pkinase_Tyr|PF07714.12|1.9e-09	0	+	0	2040	0	1	4132	0
F01_transcript/10832	0	1760	ID=Gene.10131::F01_transcript/10832::g.10131::m.10131;Gene.10131::F01_transcript/10832::g.10131;ORF_type:complete_len:144_(+),score=29.63,sp|Q95P51|OAZ_AEDAE|40.50|3e-22,ODC_AZ|PF02100.12|1.1e-23	0	+	256	688	0	1	1760	0
F01_transcript/10833	0	1753	ID=Gene.10134::F01_transcript/10833::g.10134::m.10134;Gene.10134::F01_transcript/10833::g.10134;ORF_type:5prime_partial_len:261_(+),score=43.34,sp|Q94529|GS1_DROME|53.81|8e-83,HAD_2|PF13419.1|2.1e-18,Hydrolase|PF00702.21|7.1e-08	0	+	0	783	0	1	1753	0
F01_transcript/10835	0	1760	ID=Gene.10135::F01_transcript/10835::g.10135::m.10135;Gene.10135::F01_transcript/10835::g.10135;ORF_type:complete_len:233_(+),score=10.14,sp|Q9W332|CUBN_DROME|26.19|5e-09,sp|Q9W332|CUBN_DROME|26.28|1e-06,CUB|PF00431.15|2.6e-08	0	+	607	1306	0	1	1760	0
F01_transcript/10838	0	1711	ID=Gene.10137::F01_transcript/10838::g.10137::m.10137;Gene.10137::F01_transcript/10838::g.10137;ORF_type:complete_len:93_(+),score=20.04,sp|Q24400|MLP2_DROME|65.59|2e-34,sp|Q24400|MLP2_DROME|44.05|2e-15,sp|Q24400|MLP2_DROME|45.33|2e-15,sp|Q24400|MLP2_DROME|47.67|4e-13,sp|Q24400|MLP2_DROME|37.84|4e-12,LIM|PF00412.17|7.6e-10	0	+	108	387	0	1	1711	0
F01_transcript/1084	0	4126	ID=Gene.16663::F01_transcript/1084::g.16663::m.16663;Gene.16663::F01_transcript/1084::g.16663;ORF_type:complete_len:1301_(+),score=217.93,sp|P83103|HASP_DROME|41.37|3e-81,DUF3635|PF12330.3|6e-20	0	+	53	3956	0	1	4126	0
F01_transcript/10840	0	1728	ID=Gene.10140::F01_transcript/10840::g.10140::m.10140;Gene.10140::F01_transcript/10840::g.10140;ORF_type:complete_len:475_(+),score=51.99,sp|Q7M4I3|SP4_BOMPE|41.25|5e-48,Trypsin|PF00089.21|1.1e-62	0	+	226	1651	0	1	1728	0
F01_transcript/10843	0	1754	ID=Gene.10145::F01_transcript/10843::g.10145::m.10145;Gene.10145::F01_transcript/10843::g.10145;ORF_type:complete_len:462_(+),score=135.07,sp|P08736|EF1A1_DROME|80.30|0.0,GTP_EFTU|PF00009.22|1.7e-55,GTP_EFTU_D3|PF03143.12|7.8e+03,GTP_EFTU_D3|PF03143.12|1.1e-36,GTP_EFTU_D2|PF03144.20|4e-17	0	+	96	1482	0	1	1754	0
F01_transcript/10844	0	1755	ID=Gene.10148::F01_transcript/10844::g.10148::m.10148;Gene.10148::F01_transcript/10844::g.10148;ORF_type:5prime_partial_len:501_(+),score=73.02,60KD_IMP|PF02096.15|9.7e-45	0	+	0	1503	0	1	1755	0
F01_transcript/10845	0	1757	ID=Gene.10150::F01_transcript/10845::g.10150::m.10150;Gene.10150::F01_transcript/10845::g.10150;ORF_type:complete_len:421_(+),score=40.39,WAP|PF00095.16|0.00016	0	+	118	1264	0	1	1757	0
F01_transcript/10847	0	1756	ID=Gene.10153::F01_transcript/10847::g.10153::m.10153;Gene.10153::F01_transcript/10847::g.10153;ORF_type:complete_len:437_(+),score=75.88,sp|P20481|BUCC_APLCA|41.81|7e-31,sp|P20481|BUCC_APLCA|37.14|4e-21,sp|P20481|BUCC_APLCA|40.00|5e-19	0	+	157	1468	0	1	1756	0
F01_transcript/10848	0	1556	ID=Gene.10156::F01_transcript/10848::g.10156::m.10156;Gene.10156::F01_transcript/10848::g.10156;ORF_type:5prime_partial_len:153_(+),score=33.47,sp|Q9VLR5|TCP4_DROME|49.12|8e-14,PC4|PF02229.11|1.1e-23	0	+	1	460	0	1	1556	0
F01_transcript/10852	0	1729	ID=Gene.10159::F01_transcript/10852::g.10159::m.10159;Gene.10159::F01_transcript/10852::g.10159;ORF_type:complete_len:397_(+),score=63.76,sp|Q10950|YMP6_CAEEL|35.58|8e-45,Methyltrn_RNA_3|PF02598.12|1.4e-79	0	+	52	1243	0	1	1729	0
F01_transcript/10854	0	1755	ID=Gene.10161::F01_transcript/10854::g.10161::m.10161;Gene.10161::F01_transcript/10854::g.10161;ORF_type:complete_len:382_(+),score=81.84	0	+	29	1175	0	1	1755	0
F01_transcript/10856	0	1724	ID=Gene.10165::F01_transcript/10856::g.10165::m.10165;Gene.10165::F01_transcript/10856::g.10165;ORF_type:complete_len:104_(+),score=25.52,ubiquitin|PF00240.18|7.5e-09	0	+	75	387	0	1	1724	0
F01_transcript/10857	0	1763	ID=Gene.10169::F01_transcript/10857::g.10169::m.10169;Gene.10169::F01_transcript/10857::g.10169;ORF_type:complete_len:127_(+),score=13.51,sp|Q8T0B1|NEPR1_DROME|58.87|9e-47,Tmemb_18A|PF09771.4|1.4e-58	0	+	168	549	0	1	1763	0
F01_transcript/10858	0	1726	ID=Gene.10171::F01_transcript/10858::g.10171::m.10171;Gene.10171::F01_transcript/10858::g.10171;ORF_type:complete_len:258_(+),score=62.34,sp|P23023|DSX_DROME|39.73|2e-06,DM|PF00751.13|9.4e-12	0	+	711	1485	0	1	1726	0
F01_transcript/1086	0	4160	ID=Gene.16668::F01_transcript/1086::g.16668::m.16668;Gene.16668::F01_transcript/1086::g.16668;ORF_type:complete_len:1310_(+),score=322.38,sp|Q9VRC9|NPC1B_DROME|31.48|0.0,Patched|PF02460.13|6e-31,Patched|PF02460.13|3.6e-26,Sterol-sensing|PF12349.3|5.3e-36	0	+	113	4043	0	1	4160	0
F01_transcript/10860	0	1764	ID=Gene.10174::F01_transcript/10860::g.10174::m.10174;Gene.10174::F01_transcript/10860::g.10174;ORF_type:internal_len:589_(+),score=204.84	0	+	0	1764	0	1	1764	0
F01_transcript/10861	0	1730	ID=Gene.10178::F01_transcript/10861::g.10178::m.10178;Gene.10178::F01_transcript/10861::g.10178;ORF_type:complete_len:335_(+),score=61.36,sp|P21902|PCE_TACTR|37.05|1e-50,Trypsin|PF00089.21|5.3e-53	0	+	255	1260	0	1	1730	0
F01_transcript/10862	0	1755	ID=Gene.10181::F01_transcript/10862::g.10181::m.10181;Gene.10181::F01_transcript/10862::g.10181;ORF_type:complete_len:348_(+),score=86.33,sp|Q55EA1|ZNTD_DICDI|30.89|2e-10,Zip|PF02535.17|5.4e-48	0	+	397	1441	0	1	1755	0
F01_transcript/10863	0	1758	ID=Gene.10183::F01_transcript/10863::g.10183::m.10183;Gene.10183::F01_transcript/10863::g.10183;ORF_type:complete_len:458_(+),score=69.87,sp|Q19000|BODG_CAEEL|31.44|4e-62,TauD|PF02668.11|8.6e-42,DUF971|PF06155.7|7.3e-09	0	+	218	1592	0	1	1758	0
F01_transcript/10865	0	1761	ID=Gene.10186::F01_transcript/10865::g.10186::m.10186;Gene.10186::F01_transcript/10865::g.10186;ORF_type:complete_len:166_(+),score=75.28,sp|A1KYZ2|TPM_PENMO|82.19|2e-62,sp|A1KYZ2|TPM_PENMO|93.55|2e-31,Tropomyosin|PF00261.15|3.5e-52,Tropomyosin_1|PF12718.2|1.9e-16	0	+	97	595	0	1	1761	0
F01_transcript/10867	0	1757	ID=Gene.10189::F01_transcript/10867::g.10189::m.10189;Gene.10189::F01_transcript/10867::g.10189;ORF_type:complete_len:137_(+),score=43.89,sp|Q9U5P1|FABP_LEPDS|48.89|5e-37,Lipocalin|PF00061.18|2.8e-25,Lipocalin_7|PF14651.1|2.1e-11	0	+	66	477	0	1	1757	0
F01_transcript/10868	0	1758	ID=Gene.10190::F01_transcript/10868::g.10190::m.10190;Gene.10190::F01_transcript/10868::g.10190;ORF_type:complete_len:486_(+),score=79.05,sp|Q9U1M2|TM120_DROME|56.20|4e-143,TMPIT|PF07851.8|3.7e-135	0	+	136	1594	0	1	1758	0
F01_transcript/1087	0	4155	ID=Gene.16671::F01_transcript/1087::g.16671::m.16671;Gene.16671::F01_transcript/1087::g.16671;ORF_type:complete_len:437_(+),score=81.13,sp|Q95QW4|CDF1_CAEEL|31.97|8e-61,Cation_efflux|PF01545.16|8e-89	0	+	700	2011	0	1	4155	0
F01_transcript/10870	0	1659	ID=Gene.10192::F01_transcript/10870::g.10192::m.10192;Gene.10192::F01_transcript/10870::g.10192;ORF_type:complete_len:97_(+),score=14.69,sp|Q9VMV6|SELT_DROME|54.84|6e-33,Rdx|PF10262.4|3.2e-11	0	+	323	614	0	1	1659	0
F01_transcript/10872	0	1754	ID=Gene.10195::F01_transcript/10872::g.10195::m.10195;Gene.10195::F01_transcript/10872::g.10195;ORF_type:complete_len:100_(+),score=17.51,ATP_synth_reg|PF14960.1|2.2e-09	0	+	91	391	0	1	1754	0
F01_transcript/1088	0	4175	ID=Gene.16674::F01_transcript/1088::g.16674::m.16674;Gene.16674::F01_transcript/1088::g.16674;ORF_type:complete_len:341_(+),score=76.76,Cut8_C|PF08559.5|3.6e-21,Cut8_M|PF14483.1|7.1e-05	0	+	819	1842	0	1	4175	0
F01_transcript/10880	0	1769	ID=Gene.10198::F01_transcript/10880::g.10198::m.10198;Gene.10198::F01_transcript/10880::g.10198;ORF_type:complete_len:559_(+),score=144.60	0	+	24	1677	0	1	1769	0
F01_transcript/10882	0	1754	ID=Gene.10200::F01_transcript/10882::g.10200::m.10200;Gene.10200::F01_transcript/10882::g.10200;ORF_type:complete_len:242_(+),score=54.37,sp|Q09511|RSP4_CAEEL|37.76|6e-14,RRM_1|PF00076.17|2e-19,RRM_6|PF14259.1|1.4e-16,RRM_5|PF13893.1|7.4e-11	0	+	288	1014	0	1	1754	0
F01_transcript/10884	0	1549	ID=Gene.10201::F01_transcript/10884::g.10201::m.10201;Gene.10201::F01_transcript/10884::g.10201;ORF_type:5prime_partial_len:272_(+),score=70.00,sp|P00765|TRYP_ASTAS|63.40|2e-100,Trypsin|PF00089.21|1.2e-67	0	+	0	816	0	1	1549	0
F01_transcript/10885	0	1757	ID=Gene.10204::F01_transcript/10885::g.10204::m.10204;Gene.10204::F01_transcript/10885::g.10204;ORF_type:complete_len:354_(+),score=98.46	0	+	322	1384	0	1	1757	0
F01_transcript/1089	0	4153	ID=Gene.16679::F01_transcript/1089::g.16679::m.16679;Gene.16679::F01_transcript/1089::g.16679;ORF_type:complete_len:245_(+),score=51.79,sp|Q4KTY1|KPSH1_PINFU|50.83|5e-81,Pkinase|PF00069.20|1.1e-45,Pkinase_Tyr|PF07714.12|3.4e-17	0	+	601	1336	0	1	4153	0
F01_transcript/10890	0	1750	ID=Gene.10206::F01_transcript/10890::g.10206::m.10206;Gene.10206::F01_transcript/10890::g.10206;ORF_type:complete_len:440_(+),score=44.29	0	+	123	1443	0	1	1750	0
F01_transcript/10893	0	1748	ID=Gene.10207::F01_transcript/10893::g.10207::m.10207;Gene.10207::F01_transcript/10893::g.10207;ORF_type:complete_len:437_(+),score=134.79,sp|C7E3T4|KARG_PENMO|97.19|0.0,ATP-gua_Ptrans|PF00217.14|8.7e-109,ATP-gua_PtransN|PF02807.10|8.1e-34	0	+	132	1443	0	1	1748	0
F01_transcript/10894	0	1750	ID=Gene.10208::F01_transcript/10894::g.10208::m.10208;Gene.10208::F01_transcript/10894::g.10208;ORF_type:complete_len:271_(+),score=62.86,sp|Q94694|RAP1_PHYPO|39.44|2e-37,Ras|PF00071.17|2.7e-40,Miro|PF08477.8|7e-21,Arf|PF00025.16|1.8e-09,GTP_EFTU|PF00009.22|1.5e-07,MMR_HSR1|PF01926.18|4.7e-05	0	+	472	1285	0	1	1750	0
F01_transcript/10895	0	1752	ID=Gene.10211::F01_transcript/10895::g.10211::m.10211;Gene.10211::F01_transcript/10895::g.10211;ORF_type:5prime_partial_len:417_(+),score=39.27,sp|P49013|FBP3_STRPU|31.62|3e-06,fn2|PF00040.14|4e-09,fn2|PF00040.14|3.7e-06,fn2|PF00040.14|2.2e-10	0	+	1	1252	0	1	1752	0
F01_transcript/10896	0	1746	ID=Gene.10216::F01_transcript/10896::g.10216::m.10216;Gene.10216::F01_transcript/10896::g.10216;ORF_type:complete_len:345_(+),score=44.45,sp|Q9VUR3|AIMP2_DROME|26.50|1e-14	0	+	71	1037	0	1	1746	0
F01_transcript/109	0	6060	ID=Gene.812::F01_transcript/109::g.812::m.812;Gene.812::F01_transcript/109::g.812;ORF_type:complete_len:320_(+),score=47.34,sp|Q54WM0|T1843_DICDI|34.66|1e-45,Solute_trans_a|PF03619.11|6.6e-72	0	+	459	1419	0	1	6060	0
F01_transcript/1090	0	4165	ID=Gene.16684::F01_transcript/1090::g.16684::m.16684;Gene.16684::F01_transcript/1090::g.16684;ORF_type:complete_len:1063_(+),score=340.13	0	+	291	3480	0	1	4165	0
F01_transcript/10901	0	1755	ID=Gene.10220::F01_transcript/10901::g.10220::m.10220;Gene.10220::F01_transcript/10901::g.10220;ORF_type:complete_len:235_(+),score=47.31,sp|Q9GV46|LUCB_OPLGR|31.22|2e-18,LRR_8|PF13855.1|3.2e-10,LRR_8|PF13855.1|1.2e-10,LRR_4|PF12799.2|5.6e-08,LRR_4|PF12799.2|2e-06,LRR_1|PF00560.28|0.65,LRR_5|PF13306.1|0.058,LRR_5|PF13306.1|7.8e-05,LRR_6|PF13516.1|0.099,LRR_7|PF13504.1|8.1e+03,LRR_7|PF13504.1|7.6,…	0	+	730	1435	0	1	1755	0
F01_transcript/10902	0	1761	ID=Gene.10222::F01_transcript/10902::g.10222::m.10222;Gene.10222::F01_transcript/10902::g.10222;ORF_type:complete_len:177_(+),score=67.81,sp|Q9VYG2|BAP60_DROME|35.59|1e-07,SWIB|PF02201.13|1.2e-27	0	+	260	791	0	1	1761	0
F01_transcript/10903	0	1719	ID=Gene.10226::F01_transcript/10903::g.10226::m.10226;Gene.10226::F01_transcript/10903::g.10226;ORF_type:complete_len:269_(+),score=62.46	0	+	338	1145	0	1	1719	0
F01_transcript/10904	0	1747	ID=Gene.10231::F01_transcript/10904::g.10231::m.10231;Gene.10231::F01_transcript/10904::g.10231;ORF_type:5prime_partial_len:395_(+),score=41.46,sp|Q9V6X7|OFUT1_DROME|58.35|5e-170,O-FucT|PF10250.4|3.1e-87	0	+	2	1187	0	1	1747	0
F01_transcript/10905	0	1715	ID=Gene.10234::F01_transcript/10905::g.10234::m.10234;Gene.10234::F01_transcript/10905::g.10234;ORF_type:complete_len:356_(+),score=68.44,Epimerase|PF01370.16|6.5e-20,RmlD_sub_bind|PF04321.12|1.8e-09,3Beta_HSD|PF01073.14|3.4e-07,NAD_binding_4|PF07993.7|4.4e-06	0	+	502	1570	0	1	1715	0
F01_transcript/10906	0	1771	ID=Gene.10235::F01_transcript/10906::g.10235::m.10235;Gene.10235::F01_transcript/10906::g.10235;ORF_type:5prime_partial_len:325_(+),score=32.42,sp|Q9VTI8|CHRB_DROME|34.65|3e-08,RTP801_C|PF07809.6|6.5e-12	0	+	1	976	0	1	1771	0
F01_transcript/10907	0	1755	ID=Gene.10237::F01_transcript/10907::g.10237::m.10237;Gene.10237::F01_transcript/10907::g.10237;ORF_type:complete_len:264_(+),score=56.83,sp|Q559T8|Y0701_DICDI|35.87|1e-13,PH|PF00169.24|8.5e-21	0	+	263	1055	0	1	1755	0
F01_transcript/10908	0	1546	ID=Gene.10240::F01_transcript/10908::g.10240::m.10240;Gene.10240::F01_transcript/10908::g.10240;ORF_type:complete_len:118_(+),score=13.81,sp|C7E3T4|KARG_PENMO|44.26|4e-14,ATP-gua_Ptrans|PF00217.14|6.8e-05	0	+	490	844	0	1	1546	0
F01_transcript/10909	0	1749	ID=Gene.10242::F01_transcript/10909::g.10242::m.10242;Gene.10242::F01_transcript/10909::g.10242;ORF_type:internal_len:583_(+),score=112.91,sp|A8WYE4|PAR1_CAEBR|45.74|4e-75,Pkinase|PF00069.20|7.2e-75,Pkinase_Tyr|PF07714.12|3.2e-43,Kdo|PF06293.9|2.2e-05	0	+	2	1748	0	1	1749	0
F01_transcript/1091	0	4142	ID=Gene.16687::F01_transcript/1091::g.16687::m.16687;Gene.16687::F01_transcript/1091::g.16687;ORF_type:complete_len:971_(+),score=194.21,CLCA_N|PF08434.6|1.1e-52,DUF1973|PF09315.6|1.8e-27,VWA_2|PF13519.1|5.7e-21,VWA|PF00092.23|2.9e-12,VWA_3|PF13768.1|1.6e-08,VWA_CoxE|PF05762.9|2.6e-07	0	+	60	2973	0	1	4142	0
F01_transcript/10910	0	1727	ID=Gene.10245::F01_transcript/10910::g.10245::m.10245;Gene.10245::F01_transcript/10910::g.10245;ORF_type:complete_len:349_(+),score=53.69,sp|Q54CX6|3HIDH_DICDI|54.52|4e-122,NAD_binding_2|PF03446.10|1.7e-51,NAD_binding_11|PF14833.1|1.3e-38,F420_oxidored|PF03807.12|7.4e-08,3HCDH_N|PF02737.13|2.1e-05,UDPG_MGDP_dh_N|PF03721.9|9.4e-05	0	+	42	1047	0	1	1727	0
F01_transcript/10912	0	1751	ID=Gene.10248::F01_transcript/10912::g.10248::m.10248;Gene.10248::F01_transcript/10912::g.10248;ORF_type:complete_len:522_(+),score=64.16,sp|P52172|SRP_DROME|73.13|3e-27,GATA|PF00320.22|5.2e-15	0	+	143	1709	0	1	1751	0
F01_transcript/10913	0	1767	ID=Gene.10250::F01_transcript/10913::g.10250::m.10250;Gene.10250::F01_transcript/10913::g.10250;ORF_type:complete_len:398_(+),score=30.85,sp|Q9VGY5|MET15_DROME|51.78|6e-114,Methyltransf_5|PF01795.14|3e-83	0	+	361	1555	0	1	1767	0
F01_transcript/10914	0	1753	ID=Gene.10251::F01_transcript/10914::g.10251::m.10251;Gene.10251::F01_transcript/10914::g.10251;ORF_type:complete_len:291_(+),score=51.05,sp|Q86K48|EMC2_DICDI|33.33|4e-41,TPR_11|PF13414.1|9.9e-08,TPR_2|PF07719.12|0.00034,TPR_2|PF07719.12|0.065,TPR_19|PF14559.1|3e-06,TPR_1|PF00515.23|0.018,TPR_8|PF13181.1|0.13,TPR_8|PF13181.1|0.091	0	+	26	899	0	1	1753	0
F01_transcript/10915	0	1757	ID=Gene.10253::F01_transcript/10915::g.10253::m.10253;Gene.10253::F01_transcript/10915::g.10253;ORF_type:complete_len:185_(+),score=14.26,sp|Q09618|YS74_CAEEL|52.85|5e-37,CoA_transf_3|PF02515.12|9.9e-27	0	+	100	655	0	1	1757	0
F01_transcript/10916	0	1739	ID=Gene.10257::F01_transcript/10916::g.10257::m.10257;Gene.10257::F01_transcript/10916::g.10257;ORF_type:complete_len:518_(+),score=92.72,sp|Q20086|UGT58_CAEEL|26.56|4e-36,UDPGT|PF00201.13|2.9e-76,Glyco_tran_28_C|PF04101.11|1e-06	0	+	36	1590	0	1	1739	0
F01_transcript/10918	0	1671	ID=Gene.10259::F01_transcript/10918::g.10259::m.10259;Gene.10259::F01_transcript/10918::g.10259;ORF_type:complete_len:424_(+),score=77.69	0	+	45	1317	0	1	1671	0
F01_transcript/10919	0	1675	ID=Gene.10262::F01_transcript/10919::g.10262::m.10262;Gene.10262::F01_transcript/10919::g.10262;ORF_type:complete_len:419_(+),score=102.34,GFO_IDH_MocA|PF01408.17|5.5e-21,GFO_IDH_MocA_C|PF02894.12|4.3e-08	0	+	96	1257	0	1	1675	0
F01_transcript/1092	0	4158	ID=Gene.16692::F01_transcript/1092::g.16692::m.16692;Gene.16692::F01_transcript/1092::g.16692;ORF_type:complete_len:67_(+),score=3.18,RAMP4|PF06624.7|1.3e-09	0	+	96	297	0	1	4158	0
F01_transcript/10920	0	1748	ID=Gene.10266::F01_transcript/10920::g.10266::m.10266;Gene.10266::F01_transcript/10920::g.10266;ORF_type:complete_len:434_(+),score=27.98,sp|Q8MQS8|SP34_APIME|29.92|6e-41,Trypsin|PF00089.21|3.2e-52,CUB|PF00431.15|1.2e-10	0	+	134	1436	0	1	1748	0
F01_transcript/10921	0	1748	ID=Gene.10269::F01_transcript/10921::g.10269::m.10269;Gene.10269::F01_transcript/10921::g.10269;ORF_type:complete_len:327_(+),score=33.53,sp|Q09517|LE767_CAEEL|40.32|2e-49,adh_short|PF00106.20|6e-24,adh_short_C2|PF13561.1|2.4e-15	0	+	81	1062	0	1	1748	0
F01_transcript/10922	0	1743	ID=Gene.10270::F01_transcript/10922::g.10270::m.10270;Gene.10270::F01_transcript/10922::g.10270;ORF_type:complete_len:139_(+),score=34.06	0	+	364	781	0	1	1743	0
F01_transcript/10923	0	1708	ID=Gene.10273::F01_transcript/10923::g.10273::m.10273;Gene.10273::F01_transcript/10923::g.10273;ORF_type:complete_len:406_(+),score=91.17,sp|O96790|DPGN_DIPMA|35.48|3e-42,sp|O96790|DPGN_DIPMA|35.28|5e-41,sp|O96790|DPGN_DIPMA|35.77|1e-36,sp|O96790|DPGN_DIPMA|35.07|5e-33,sp|O96790|DPGN_DIPMA|36.92|4e-13,Kazal_2|PF07648.10|8.2e-14,Kazal_2|PF07648.10|9.4e-14,Kazal_2|PF07648.10|3.9e-14,Kazal_2|PF07648…	0	+	317	1535	0	1	1708	0
F01_transcript/10925	0	1744	ID=Gene.10277::F01_transcript/10925::g.10277::m.10277;Gene.10277::F01_transcript/10925::g.10277;ORF_type:complete_len:330_(+),score=69.10,sp|Q9W429|S35B4_DROME|49.26|6e-113,UAA|PF08449.6|1.3e-99,TPT|PF03151.11|9.5e-08	0	+	458	1448	0	1	1744	0
F01_transcript/10928	0	1738	ID=Gene.10279::F01_transcript/10928::g.10279::m.10279;Gene.10279::F01_transcript/10928::g.10279;ORF_type:complete_len:405_(+),score=76.90,sp|Q9VFC2|SP88E_DROME|30.05|6e-48,Serpin|PF00079.15|5.4e-87	0	+	63	1278	0	1	1738	0
F01_transcript/10929	0	1742	ID=Gene.10281::F01_transcript/10929::g.10281::m.10281;Gene.10281::F01_transcript/10929::g.10281;ORF_type:5prime_partial_len:211_(+),score=42.14,sp|G5ECY0|DLG1_CAEEL|47.47|1e-20,sp|G5ECY0|DLG1_CAEEL|35.29|6e-09,sp|G5ECY0|DLG1_CAEEL|34.52|2e-08,PDZ|PF00595.19|5.1e-21,L27|PF02828.11|1.7e-18	0	+	1	634	0	1	1742	0
F01_transcript/10930	0	1743	ID=Gene.10283::F01_transcript/10930::g.10283::m.10283;Gene.10283::F01_transcript/10930::g.10283;ORF_type:complete_len:319_(+),score=95.79,sp|Q26636|CATL_SARPE|60.12|2e-143,Peptidase_C1|PF00112.18|4.6e-49,Peptidase_C1|PF00112.18|7.6e-23,Inhibitor_I29|PF08246.7|9e-15	0	+	24	981	0	1	1743	0
F01_transcript/10931	0	1740	ID=Gene.10286::F01_transcript/10931::g.10286::m.10286;Gene.10286::F01_transcript/10931::g.10286;ORF_type:5prime_partial_len:457_(+),score=47.16	0	+	0	1371	0	1	1740	0
F01_transcript/10932	0	1752	ID=Gene.10290::F01_transcript/10932::g.10290::m.10290;Gene.10290::F01_transcript/10932::g.10290;ORF_type:complete_len:420_(+),score=97.16,Cu-oxidase_2|PF07731.9|8.9e-28,Cu-oxidase|PF00394.17|8e-26	0	+	208	1468	0	1	1752	0
F01_transcript/10935	0	1750	ID=Gene.10293::F01_transcript/10935::g.10293::m.10293;Gene.10293::F01_transcript/10935::g.10293;ORF_type:5prime_partial_len:192_(+),score=43.16	0	+	1	577	0	1	1750	0
F01_transcript/1094	0	4156	ID=Gene.16697::F01_transcript/1094::g.16697::m.16697;Gene.16697::F01_transcript/1094::g.16697;ORF_type:complete_len:816_(+),score=179.34,PAT1|PF09770.4|5.5e-07,PAT1|PF09770.4|1.2e-17,PAT1|PF09770.4|4.5e-17	0	+	49	2497	0	1	4156	0
F01_transcript/10942	0	1741	ID=Gene.10303::F01_transcript/10942::g.10303::m.10303;Gene.10303::F01_transcript/10942::g.10303;ORF_type:complete_len:303_(+),score=38.18	0	+	16	925	0	1	1741	0
F01_transcript/10943	0	1705	ID=Gene.10307::F01_transcript/10943::g.10307::m.10307;Gene.10307::F01_transcript/10943::g.10307;ORF_type:complete_len:196_(+),score=53.44,zf-A20|PF01754.11|1.9e-12,zf-AN1|PF01428.11|4.9e-12	0	+	557	1145	0	1	1705	0
F01_transcript/10944	0	1689	ID=Gene.10310::F01_transcript/10944::g.10310::m.10310;Gene.10310::F01_transcript/10944::g.10310;ORF_type:complete_len:462_(+),score=108.36,ubiquitin|PF00240.18|4e-07	0	+	68	1454	0	1	1689	0
F01_transcript/10945	0	1725	ID=Gene.10313::F01_transcript/10945::g.10313::m.10313;Gene.10313::F01_transcript/10945::g.10313;ORF_type:complete_len:410_(+),score=98.69,sp|Q54NQ0|PSD13_DICDI|36.56|1e-76,PCI|PF01399.22|1.6e-11	0	+	88	1231	0	1	1725	0
F01_transcript/10947	0	1741	ID=Gene.10317::F01_transcript/10947::g.10317::m.10317;Gene.10317::F01_transcript/10947::g.10317;ORF_type:complete_len:332_(+),score=80.22,sp|P26270|PSMD7_DROME|74.10|3e-168,MitMem_reg|PF13012.1|2.3e-37,JAB|PF01398.16|2.3e-29	0	+	87	1083	0	1	1741	0
F01_transcript/10949	0	1627	ID=Gene.10321::F01_transcript/10949::g.10321::m.10321;Gene.10321::F01_transcript/10949::g.10321;ORF_type:complete_len:412_(+),score=13.05,sp|Q9U8W7|TL5B_TACTR|38.98|4e-33,Fibrinogen_C|PF00147.13|1.4e-46	0	+	138	1374	0	1	1627	0
F01_transcript/1095	0	4148	ID=Gene.16701::F01_transcript/1095::g.16701::m.16701;Gene.16701::F01_transcript/1095::g.16701;ORF_type:complete_len:1024_(+),score=294.41,sp|P13607|ATNA_DROME|82.43|0.0,E1-E2_ATPase|PF00122.15|2e-59,Cation_ATPase_C|PF00689.16|1.7e-43,Hydrolase|PF00702.21|3e-31,Hydrolase_like2|PF13246.1|2.5e-26,Cation_ATPase_N|PF00690.21|4.6e-20,HAD|PF12710.2|4.2e-15	0	+	95	3167	0	1	4148	0
F01_transcript/10950	0	1730	ID=Gene.10324::F01_transcript/10950::g.10324::m.10324;Gene.10324::F01_transcript/10950::g.10324;ORF_type:complete_len:376_(+),score=10.74	0	+	163	1291	0	1	1730	0
F01_transcript/10951	0	1740	ID=Gene.10326::F01_transcript/10951::g.10326::m.10326;Gene.10326::F01_transcript/10951::g.10326;ORF_type:complete_len:350_(+),score=44.05,Lectin_C|PF00059.16|2.7e-14	0	+	242	1292	0	1	1740	0
F01_transcript/10953	0	1639	ID=Gene.10329::F01_transcript/10953::g.10329::m.10329;Gene.10329::F01_transcript/10953::g.10329;ORF_type:complete_len:438_(+),score=139.55,CBM_14|PF01607.19|2.4e-09,CBM_14|PF01607.19|3e-08,ShK|PF01549.19|0.0002	0	+	59	1373	0	1	1639	0
F01_transcript/10954	0	1747	ID=Gene.10330::F01_transcript/10954::g.10330::m.10330;Gene.10330::F01_transcript/10954::g.10330;ORF_type:complete_len:451_(+),score=147.33,sp|Q8WQ47|TBA_LEPDS|91.78|0.0,Tubulin|PF00091.20|2.8e-67,Tubulin_C|PF03953.12|7.1e-51	0	+	88	1441	0	1	1747	0
F01_transcript/10955	0	1744	ID=Gene.10334::F01_transcript/10955::g.10334::m.10334;Gene.10334::F01_transcript/10955::g.10334;ORF_type:complete_len:286_(+),score=119.90,sp|Q8IDX6|RBP2A_PLAF7|21.60|5e-09,sp|Q8IDX6|RBP2A_PLAF7|25.00|7e-08,sp|Q8IDX6|RBP2A_PLAF7|22.06|2e-07,sp|Q8IDX6|RBP2A_PLAF7|26.89|3e-07	0	+	735	1593	0	1	1744	0
F01_transcript/10956	0	1727	ID=Gene.10335::F01_transcript/10956::g.10335::m.10335;Gene.10335::F01_transcript/10956::g.10335;ORF_type:5prime_partial_len:569_(+),score=88.37,Nucleos_tra2_C|PF07662.8|6.1e-70,Nucleos_tra2_N|PF01773.15|2.4e-24,Gate|PF07670.9|1.3e-06	0	+	0	1707	0	1	1727	0
F01_transcript/10958	0	1738	ID=Gene.10338::F01_transcript/10958::g.10338::m.10338;Gene.10338::F01_transcript/10958::g.10338;ORF_type:complete_len:260_(+),score=49.93	0	+	26	782	0	1	1738	0
F01_transcript/10959	0	1709	ID=Gene.10341::F01_transcript/10959::g.10341::m.10341;Gene.10341::F01_transcript/10959::g.10341;ORF_type:complete_len:425_(+),score=34.49,sp|G5EBI4|CEEH1_CAEEL|28.78|1e-48,Abhydrolase_6|PF12697.2|5.5e-33,Abhydrolase_1|PF00561.15|2.4e-15,Abhydrolase_5|PF12695.2|4.2e-09	0	+	52	1327	0	1	1709	0
F01_transcript/10960	0	1748	ID=Gene.10347::F01_transcript/10960::g.10347::m.10347;Gene.10347::F01_transcript/10960::g.10347;ORF_type:complete_len:53_(+),score=1.64	0	+	400	559	0	1	1748	0
F01_transcript/10961	0	1737	ID=Gene.10349::F01_transcript/10961::g.10349::m.10349;Gene.10349::F01_transcript/10961::g.10349;ORF_type:complete_len:305_(+),score=43.25,FR47|PF08445.5|1.4e-10,Acetyltransf_1|PF00583.19|4.1e-05	0	+	477	1392	0	1	1737	0
F01_transcript/10963	0	1692	ID=Gene.10351::F01_transcript/10963::g.10351::m.10351;Gene.10351::F01_transcript/10963::g.10351;ORF_type:5prime_partial_len:389_(+),score=78.20,sp|Q9VAN0|SERC_DROME|60.45|4e-165,Aminotran_5|PF00266.14|4.3e-54	0	+	1	1168	0	1	1692	0
F01_transcript/10966	0	1754	ID=Gene.10352::F01_transcript/10966::g.10352::m.10352;Gene.10352::F01_transcript/10966::g.10352;ORF_type:complete_len:200_(+),score=16.88,sp|Q9W2H1|TM2D1_DROME|64.33|3e-67,TM2|PF05154.11|4.5e-14	0	+	518	1118	0	1	1754	0
F01_transcript/10967	0	1733	ID=Gene.10354::F01_transcript/10967::g.10354::m.10354;Gene.10354::F01_transcript/10967::g.10354;ORF_type:5prime_partial_len:125_(+),score=38.54,sp|Q54I57|MYCBP_DICDI|43.88|3e-17	0	+	2	377	0	1	1733	0
F01_transcript/1097	0	4148	ID=Gene.16704::F01_transcript/1097::g.16704::m.16704;Gene.16704::F01_transcript/1097::g.16704;ORF_type:complete_len:813_(+),score=210.30,sp|P05095|ACTNA_DICDI|43.81|4e-21,CH|PF00307.26|3.9e-18,CAMSAP_CH|PF11971.3|3.4e-05	0	+	125	2564	0	1	4148	0
F01_transcript/10970	0	1732	ID=Gene.10357::F01_transcript/10970::g.10357::m.10357;Gene.10357::F01_transcript/10970::g.10357;ORF_type:complete_len:248_(+),score=56.29,sp|Q54KJ8|T2EB_DICDI|26.79|7e-08,TFIIE_beta|PF02186.10|6.3e-16	0	+	168	912	0	1	1732	0
F01_transcript/10972	0	1739	ID=Gene.10360::F01_transcript/10972::g.10360::m.10360;Gene.10360::F01_transcript/10972::g.10360;ORF_type:5prime_partial_len:380_(+),score=82.30,sp|Q16GH0|MOCO1_AEDAE|24.06|7e-14,MOSC_N|PF03476.11|2.3e-21,MOSC|PF03473.12|1.4e-20	0	+	1	1141	0	1	1739	0
F01_transcript/10974	0	1562	ID=Gene.10363::F01_transcript/10974::g.10363::m.10363;Gene.10363::F01_transcript/10974::g.10363;ORF_type:complete_len:302_(+),score=91.95,sp|Q54GH4|MIOX_DICDI|50.36|5e-85,DUF706|PF05153.10|2.1e-119	0	+	33	906	0	1	1562	0
F01_transcript/10975	0	1748	ID=Gene.10364::F01_transcript/10975::g.10364::m.10364;Gene.10364::F01_transcript/10975::g.10364;ORF_type:5prime_partial_len:353_(+),score=46.43,sp|Q24491|RX21_DROME|32.88|3e-13,RRM_1|PF00076.17|6.9e-13,RRM_5|PF13893.1|1.8e-07,RRM_6|PF14259.1|1.2e-06	0	+	1	1060	0	1	1748	0
F01_transcript/10976	0	1766	ID=Gene.10367::F01_transcript/10976::g.10367::m.10367;Gene.10367::F01_transcript/10976::g.10367;ORF_type:5prime_partial_len:276_(+),score=-4.88,sp|Q95P23|ENPP_APLCA|15.68|7e-10	0	+	1	829	0	1	1766	0
F01_transcript/10977	0	1732	ID=Gene.10370::F01_transcript/10977::g.10370::m.10370;Gene.10370::F01_transcript/10977::g.10370;ORF_type:complete_len:339_(+),score=70.07,sp|P42865|QOR_LEIAM|30.90|2e-27,ADH_zinc_N|PF00107.21|1.1e-27,ADH_zinc_N_2|PF13602.1|1.7e-09	0	+	95	1112	0	1	1732	0
F01_transcript/10979	0	1724	ID=Gene.10371::F01_transcript/10979::g.10371::m.10371;Gene.10371::F01_transcript/10979::g.10371;ORF_type:complete_len:492_(+),score=168.12	0	+	178	1654	0	1	1724	0
F01_transcript/1098	0	4168	ID=Gene.16709::F01_transcript/1098::g.16709::m.16709;Gene.16709::F01_transcript/1098::g.16709;ORF_type:complete_len:1151_(+),score=343.59,sp|P05661|MYSA_DROME|64.36|0.0,Myosin_head|PF00063.16|1.7e-250,Myosin_tail_1|PF01576.14|1.7e-14,Myosin_N|PF02736.14|3.9e-08	0	+	119	3572	0	1	4168	0
F01_transcript/10980	0	1725	ID=Gene.10374::F01_transcript/10980::g.10374::m.10374;Gene.10374::F01_transcript/10980::g.10374;ORF_type:complete_len:218_(+),score=72.23,sp|Q9I7W5|SAS10_DROME|51.35|3e-17,Sas10|PF09368.5|2.7e-24	0	+	1008	1662	0	1	1725	0
F01_transcript/10981	0	1751	ID=Gene.10377::F01_transcript/10981::g.10377::m.10377;Gene.10377::F01_transcript/10981::g.10377;ORF_type:complete_len:206_(+),score=23.14	0	+	1009	1627	0	1	1751	0
F01_transcript/10984	0	1743	ID=Gene.10379::F01_transcript/10984::g.10379::m.10379;Gene.10379::F01_transcript/10984::g.10379;ORF_type:5prime_partial_len:522_(+),score=134.54,sp|Q27712|CP2L1_PANAR|45.80|5e-152,p450|PF00067.17|6.5e-113	0	+	0	1566	0	1	1743	0
F01_transcript/10988	0	1750	ID=Gene.10383::F01_transcript/10988::g.10383::m.10383;Gene.10383::F01_transcript/10988::g.10383;ORF_type:complete_len:337_(+),score=85.03,sp|B4L340|MOCOS_DROMO|25.93|3e-18,MOSC|PF03473.12|5.7e-26,MOSC_N|PF03476.11|2e-24	0	+	254	1265	0	1	1750	0
F01_transcript/10989	0	1731	ID=Gene.10384::F01_transcript/10989::g.10384::m.10384;Gene.10384::F01_transcript/10989::g.10384;ORF_type:complete_len:169_(+),score=50.81,DUF1151|PF06625.6|7.6e-32	0	+	212	719	0	1	1731	0
F01_transcript/1099	0	4128	ID=Gene.16717::F01_transcript/1099::g.16717::m.16717;Gene.16717::F01_transcript/1099::g.16717;ORF_type:complete_len:402_(+),score=84.02,sp|Q54DA1|NC2A_DICDI|48.00|1e-24,CBFD_NFYB_HMF|PF00808.18|3.2e-17,Histone|PF00125.19|0.0001	0	+	300	1506	0	1	4128	0
F01_transcript/10991	0	1738	ID=Gene.10385::F01_transcript/10991::g.10385::m.10385;Gene.10385::F01_transcript/10991::g.10385;ORF_type:5prime_partial_len:406_(+),score=73.35,sp|Q7SIG4|DFPA_LOLVU|27.17|5e-06,SGL|PF08450.7|1.4e-59	0	+	0	1218	0	1	1738	0
F01_transcript/10993	0	1743	ID=Gene.10388::F01_transcript/10993::g.10388::m.10388;Gene.10388::F01_transcript/10993::g.10388;ORF_type:complete_len:411_(+),score=89.42,sp|Q18610|ABDH3_CAEEL|37.09|3e-71,Abhydrolase_6|PF12697.2|3e-13,Abhydrolase_1|PF00561.15|2.5e-11,Abhydrolase_5|PF12695.2|1.3e-06	0	+	157	1390	0	1	1743	0
F01_transcript/10996	0	1746	ID=Gene.10391::F01_transcript/10996::g.10391::m.10391;Gene.10391::F01_transcript/10996::g.10391;ORF_type:complete_len:328_(+),score=66.35	0	+	146	1130	0	1	1746	0
F01_transcript/10997	0	1739	ID=Gene.10394::F01_transcript/10997::g.10394::m.10394;Gene.10394::F01_transcript/10997::g.10394;ORF_type:internal_len:580_(+),score=199.59	0	+	1	1738	0	1	1739	0
F01_transcript/10999	0	1740	ID=Gene.10395::F01_transcript/10999::g.10395::m.10395;Gene.10395::F01_transcript/10999::g.10395;ORF_type:5prime_partial_len:374_(+),score=57.02,sp|Q55DB6|AHSA_DICDI|32.04|2e-50,Aha1_N|PF09229.6|1.1e-37,AHSA1|PF08327.6|2.1e-22	0	+	1	1123	0	1	1740	0
F01_transcript/11	0	7586	ID=Gene.100::F01_transcript/11::g.100::m.100;Gene.100::F01_transcript/11::g.100;ORF_type:complete_len:448_(+),score=125.02,sp|Q9N4M4|ANC1_CAEEL|57.41|7e-10,KASH|PF10541.4|1.7e-25,Spectrin|PF00435.16|1.2e-10,Spectrin|PF00435.16|2.2e-05	0	+	3269	4613	0	1	7586	0
F01_transcript/110	0	6060	ID=Gene.820::F01_transcript/110::g.820::m.820;Gene.820::F01_transcript/110::g.820;ORF_type:complete_len:860_(+),score=230.52,sp|K8FE10|SYT2_CAEEL|29.07|4e-11,sp|K8FE10|SYT2_CAEEL|29.23|7e-07,C2|PF00168.25|3.7e-17,C2|PF00168.25|3e-12,C2|PF00168.25|7e-15	0	+	76	2656	0	1	6060	0
F01_transcript/1100	0	4120	ID=Gene.16720::F01_transcript/1100::g.16720::m.16720;Gene.16720::F01_transcript/1100::g.16720;ORF_type:complete_len:1189_(+),score=214.07,Hamartin|PF04388.7|2.8e-84	0	+	518	3569	0	1	4120	0
F01_transcript/11001	0	1727	ID=Gene.10399::F01_transcript/11001::g.10399::m.10399;Gene.10399::F01_transcript/11001::g.10399;ORF_type:complete_len:248_(+),score=72.56	0	+	111	855	0	1	1727	0
F01_transcript/11002	0	1723	ID=Gene.10403::F01_transcript/11002::g.10403::m.10403;Gene.10403::F01_transcript/11002::g.10403;ORF_type:complete_len:374_(+),score=50.32,sp|Q9GV46|LUCB_OPLGR|28.70|4e-32	0	+	52	1174	0	1	1723	0
F01_transcript/11004	0	1733	ID=Gene.10406::F01_transcript/11004::g.10406::m.10406;Gene.10406::F01_transcript/11004::g.10406;ORF_type:complete_len:385_(+),score=50.28,sp|Q54WU3|MAP11_DICDI|54.70|3e-138,Peptidase_M24|PF00557.19|5.6e-43	0	+	26	1157	0	1	1733	0
F01_transcript/11005	0	1695	ID=Gene.10408::F01_transcript/11005::g.10408::m.10408;Gene.10408::F01_transcript/11005::g.10408;ORF_type:complete_len:282_(+),score=50.38	0	+	54	846	0	1	1695	0
F01_transcript/11006	0	1746	ID=Gene.10411::F01_transcript/11006::g.10411::m.10411;Gene.10411::F01_transcript/11006::g.10411;ORF_type:complete_len:309_(+),score=92.43,sp|P14199|REF2P_DROME|39.06|2e-07	0	+	81	927	0	1	1746	0
F01_transcript/11008	0	1734	ID=Gene.10416::F01_transcript/11008::g.10416::m.10416;Gene.10416::F01_transcript/11008::g.10416;ORF_type:complete_len:267_(+),score=14.23,sp|P06206|CRP4_LIMPO|19.90|1e-06,Laminin_G_3|PF13385.1|1.1e-09,Pentaxin|PF00354.12|1.9e-07	0	+	273	1074	0	1	1734	0
F01_transcript/1101	0	4011	ID=Gene.16722::F01_transcript/1101::g.16722::m.16722;Gene.16722::F01_transcript/1101::g.16722;ORF_type:complete_len:941_(+),score=131.14,sp|Q54NG9|SCPDH_DICDI|36.84|4e-87,Saccharop_dh|PF03435.13|2.7e-110,AlaDh_PNT_C|PF01262.16|2.7e-49,AlaDh_PNT_N|PF05222.10|6.3e-28	0	+	72	2895	0	1	4011	0
F01_transcript/11010	0	1732	ID=Gene.10420::F01_transcript/11010::g.10420::m.10420;Gene.10420::F01_transcript/11010::g.10420;ORF_type:5prime_partial_len:486_(+),score=88.21,sp|Q9W0G1|PTP61_DROME|48.88|1e-92,Y_phosphatase|PF00102.22|1.8e-67	0	+	0	1458	0	1	1732	0
F01_transcript/11011	0	1739	ID=Gene.10423::F01_transcript/11011::g.10423::m.10423;Gene.10423::F01_transcript/11011::g.10423;ORF_type:5prime_partial_len:191_(+),score=31.14,sp|Q03751|DNJC5_DROME|72.37|5e-61,DnaJ|PF00226.26|7.4e-27	0	+	1	574	0	1	1739	0
F01_transcript/11016	0	1733	ID=Gene.10425::F01_transcript/11016::g.10425::m.10425;Gene.10425::F01_transcript/11016::g.10425;ORF_type:complete_len:490_(+),score=114.02,sp|Q54I98|SMT1_DICDI|34.23|6e-13,Methyltransf_11|PF08241.7|1.5e-18,Methyltransf_11|PF08241.7|6.3e-20,Methyltransf_23|PF13489.1|6.5e-10,Methyltransf_23|PF13489.1|4.6e-23,Methyltransf_18|PF12847.2|1.1e-13,Methyltransf_18|PF12847.2|7e-18,Methyltransf_31|PF13847.1…	0	+	57	1527	0	1	1733	0
F01_transcript/11017	0	1734	ID=Gene.10429::F01_transcript/11017::g.10429::m.10429;Gene.10429::F01_transcript/11017::g.10429;ORF_type:complete_len:280_(+),score=66.80,sp|P90755|ENPP2_CAEEL|24.60|3e-13,Phosphodiest|PF01663.17|6.7e-20	0	+	422	1262	0	1	1734	0
F01_transcript/1102	0	4162	ID=Gene.16725::F01_transcript/1102::g.16725::m.16725;Gene.16725::F01_transcript/1102::g.16725;ORF_type:complete_len:795_(+),score=234.83,sp|P29747|CREBA_DROME|50.00|9e-18,bZIP_1|PF00170.16|6.1e-15,bZIP_2|PF07716.10|1.2e-11,bZIP_Maf|PF03131.12|1.6e-06	0	+	677	3062	0	1	4162	0
F01_transcript/11023	0	1729	ID=Gene.10433::F01_transcript/11023::g.10433::m.10433;Gene.10433::F01_transcript/11023::g.10433;ORF_type:complete_len:336_(+),score=76.93,sp|Q19269|NAS14_CAEEL|33.67|5e-25,Astacin|PF01400.19|1.9e-39,CBM_14|PF01607.19|4.6e-10	0	+	77	1010	0	1	1729	0
F01_transcript/11025	0	1690	ID=Gene.10439::F01_transcript/11025::g.10439::m.10439;Gene.10439::F01_transcript/11025::g.10439;ORF_type:complete_len:475_(+),score=177.02,sp|Q9U639|HSP7D_MANSE|89.67|3e-156,sp|Q9U639|HSP7D_MANSE|82.56|2e-110,HSP70|PF00012.15|4.8e-125,HSP70|PF00012.15|5.2e-61	0	+	83	1508	0	1	1690	0
F01_transcript/11026	0	1731	ID=Gene.10441::F01_transcript/11026::g.10441::m.10441;Gene.10441::F01_transcript/11026::g.10441;ORF_type:complete_len:311_(+),score=18.29,sp|Q25255|PE44_LUCCU|26.46|1e-05	0	+	69	1002	0	1	1731	0
F01_transcript/11027	0	1731	ID=Gene.10443::F01_transcript/11027::g.10443::m.10443;Gene.10443::F01_transcript/11027::g.10443;ORF_type:complete_len:148_(+),score=27.54,sp|P49028|MGN_DROME|89.80|1e-95,Mago_nashi|PF02792.9|9e-83	0	+	45	489	0	1	1731	0
F01_transcript/11028	0	1731	ID=Gene.10447::F01_transcript/11028::g.10447::m.10447;Gene.10447::F01_transcript/11028::g.10447;ORF_type:complete_len:424_(+),score=102.05,sp|P08879|NDKA_DROME|69.80|1e-73,NDK|PF00334.14|6.5e-55,EF1_GNE|PF00736.14|1.3e-32,EF-1_beta_acid|PF10587.4|2.7e-11	0	+	163	1273	0	1	1731	0
F01_transcript/11031	0	1751	ID=Gene.10450::F01_transcript/11031::g.10450::m.10450;Gene.10450::F01_transcript/11031::g.10450;ORF_type:complete_len:157_(+),score=35.13,sp|Q54N41|ISY1_DICDI|53.38|2e-46,Isy1|PF06246.7|2.5e-67	0	+	212	683	0	1	1751	0
F01_transcript/11033	0	1739	ID=Gene.10453::F01_transcript/11033::g.10453::m.10453;Gene.10453::F01_transcript/11033::g.10453;ORF_type:complete_len:272_(+),score=52.36,sp|Q9NEW6|RSP3_CAEEL|61.14|6e-71,RRM_1|PF00076.17|4.6e-18,RRM_1|PF00076.17|1.6e-11,RRM_6|PF14259.1|2.7e-10,RRM_6|PF14259.1|3e-05,RRM_5|PF13893.1|1.1e-08	0	+	88	817	0	1	1739	0
F01_transcript/11034	0	1733	ID=Gene.10459::F01_transcript/11034::g.10459::m.10459;Gene.10459::F01_transcript/11034::g.10459;ORF_type:complete_len:352_(+),score=76.22,sp|Q7KRW1|TRC8_DROME|36.17|3e-11,zf-RING_2|PF13639.1|8.9e-10,zf-C3HC4|PF00097.20|1.2e-05	0	+	324	1380	0	1	1733	0
F01_transcript/11036	0	1732	ID=Gene.10461::F01_transcript/11036::g.10461::m.10461;Gene.10461::F01_transcript/11036::g.10461;ORF_type:complete_len:517_(+),score=161.58,PB1|PF00564.19|2.4e-15	0	+	229	1552	0	1	1732	0
F01_transcript/11038	0	1740	ID=Gene.10464::F01_transcript/11038::g.10464::m.10464;Gene.10464::F01_transcript/11038::g.10464;ORF_type:complete_len:298_(+),score=90.71,sp|Q02508|HGV2_HALRO|36.92|9e-39,SHNi-TPR|PF10516.4|1.3e-11,TPR_12|PF13424.1|3e-08,TPR_1|PF00515.23|0.038	0	+	713	1607	0	1	1740	0
F01_transcript/1104	0	4154	ID=Gene.16727::F01_transcript/1104::g.16727::m.16727;Gene.16727::F01_transcript/1104::g.16727;ORF_type:complete_len:189_(+),score=31.66,sp|Q9NJG9|SUZ12_DROME|62.40|5e-52,VEFS-Box|PF09733.4|1.8e-43	0	+	2012	2579	0	1	4154	0
F01_transcript/11040	0	1746	ID=Gene.10469::F01_transcript/11040::g.10469::m.10469;Gene.10469::F01_transcript/11040::g.10469;ORF_type:complete_len:239_(+),score=28.41,sp|Q966W3|NDST_CAEEL|28.45|6e-24,Sulfotransfer_1|PF00685.22|1.1e-26	0	+	772	1489	0	1	1746	0
F01_transcript/11042	0	1734	ID=Gene.10474::F01_transcript/11042::g.10474::m.10474;Gene.10474::F01_transcript/11042::g.10474;ORF_type:complete_len:365_(+),score=78.27	0	+	141	1236	0	1	1734	0
F01_transcript/11046	0	1733	ID=Gene.10477::F01_transcript/11046::g.10477::m.10477;Gene.10477::F01_transcript/11046::g.10477;ORF_type:5prime_partial_len:349_(+),score=37.71,sp|A8XJ44|OXDA_CAEBR|31.47|1e-38,DAO|PF01266.19|5.5e-07,DAO|PF01266.19|7.7e-15	0	+	1	1048	0	1	1733	0
F01_transcript/11047	0	1729	ID=Gene.10481::F01_transcript/11047::g.10481::m.10481;Gene.10481::F01_transcript/11047::g.10481;ORF_type:complete_len:79_(+),score=16.06,AT_hook|PF02178.14|0.003	0	+	1167	1404	0	1	1729	0
F01_transcript/1105	0	4162	ID=Gene.16734::F01_transcript/1105::g.16734::m.16734;Gene.16734::F01_transcript/1105::g.16734;ORF_type:complete_len:124_(+),score=22.01,sp|Q25338|LITD_LATTR|37.14|5e-07,Ank_2|PF12796.2|1.1e-10,Ank|PF00023.25|2.1e-05,Ank_5|PF13857.1|3.8e-07	0	+	1570	1942	0	1	4162	0
F01_transcript/11050	0	1611	ID=Gene.10482::F01_transcript/11050::g.10482::m.10482;Gene.10482::F01_transcript/11050::g.10482;ORF_type:complete_len:487_(+),score=98.22,sp|Q4W6B5|MPPB_DICDI|44.30|2e-142,Peptidase_M16|PF00675.15|7e-56,Peptidase_M16_C|PF05193.16|1.3e-35	0	+	27	1461	0	1	1611	0
F01_transcript/11052	0	1684	ID=Gene.10484::F01_transcript/11052::g.10484::m.10484;Gene.10484::F01_transcript/11052::g.10484;ORF_type:complete_len:385_(+),score=77.38,sp|Q9NII1|ADAR_DROME|38.40|2e-09,dsrm|PF00035.20|1.6e-07,dsrm|PF00035.20|8.4e-06	0	+	25	1156	0	1	1684	0
F01_transcript/11054	0	1837	ID=Gene.10486::F01_transcript/11054::g.10486::m.10486;Gene.10486::F01_transcript/11054::g.10486;ORF_type:5prime_partial_len:398_(+),score=117.33	0	+	1	1195	0	1	1837	0
F01_transcript/11055	0	1739	ID=Gene.10492::F01_transcript/11055::g.10492::m.10492;Gene.10492::F01_transcript/11055::g.10492;ORF_type:complete_len:66_(+),score=0.50	0	+	1540	1738	0	1	1739	0
F01_transcript/11057	0	1748	ID=Gene.10495::F01_transcript/11057::g.10495::m.10495;Gene.10495::F01_transcript/11057::g.10495;ORF_type:complete_len:508_(+),score=73.71,sp|Q19951|PEX13_CAEEL|43.27|8e-54,Peroxin-13_N|PF04088.8|3e-47,SH3_9|PF14604.1|6.2e-11	0	+	84	1608	0	1	1748	0
F01_transcript/11059	0	1739	ID=Gene.10498::F01_transcript/11059::g.10498::m.10498;Gene.10498::F01_transcript/11059::g.10498;ORF_type:complete_len:469_(+),score=81.46,EcKinase|PF02958.15|7.4e-48,DUF1679|PF07914.6|1.5e-13,APH|PF01636.18|3.3e-07	0	+	147	1554	0	1	1739	0
F01_transcript/11061	0	1722	ID=Gene.10501::F01_transcript/11061::g.10501::m.10501;Gene.10501::F01_transcript/11061::g.10501;ORF_type:complete_len:171_(+),score=36.78,AhpC-TSA_2|PF13911.1|1.4e-21	0	+	202	715	0	1	1722	0
F01_transcript/11062	0	1734	ID=Gene.10503::F01_transcript/11062::g.10503::m.10503;Gene.10503::F01_transcript/11062::g.10503;ORF_type:complete_len:407_(+),score=87.88,sp|Q54C25|GPN1_DICDI|57.80|2e-116,ATP_bind_1|PF03029.12|1.1e-78,GTP_EFTU|PF00009.22|1.5e-07	0	+	170	1391	0	1	1734	0
F01_transcript/11063	0	1723	ID=Gene.10504::F01_transcript/11063::g.10504::m.10504;Gene.10504::F01_transcript/11063::g.10504;ORF_type:complete_len:139_(+),score=6.03	0	+	1	418	0	1	1723	0
F01_transcript/11065	0	1733	ID=Gene.10507::F01_transcript/11065::g.10507::m.10507;Gene.10507::F01_transcript/11065::g.10507;ORF_type:complete_len:223_(+),score=21.04,sp|Q9VAS7|INX3_DROME|31.22|4e-31,Innexin|PF00876.13|2.2e-34	0	+	167	836	0	1	1733	0
F01_transcript/11066	0	1727	ID=Gene.10514::F01_transcript/11066::g.10514::m.10514;Gene.10514::F01_transcript/11066::g.10514;ORF_type:complete_len:209_(+),score=63.26	0	+	1017	1644	0	1	1727	0
F01_transcript/11067	0	1739	ID=Gene.10517::F01_transcript/11067::g.10517::m.10517;Gene.10517::F01_transcript/11067::g.10517;ORF_type:complete_len:456_(+),score=77.96,sp|Q9VCR6|SAV_DROME|51.08|2e-51,WW|PF00397.21|1e-09,WW|PF00397.21|1.1e-05	0	+	303	1671	0	1	1739	0
F01_transcript/11068	0	1733	ID=Gene.10523::F01_transcript/11068::g.10523::m.10523;Gene.10523::F01_transcript/11068::g.10523;ORF_type:complete_len:155_(+),score=11.27	0	+	733	1198	0	1	1733	0
F01_transcript/11069	0	1744	ID=Gene.10525::F01_transcript/11069::g.10525::m.10525;Gene.10525::F01_transcript/11069::g.10525;ORF_type:complete_len:219_(+),score=57.54,sp|Q9VMM6|OBSTE_DROME|28.84|1e-26,sp|Q9VMM6|OBSTE_DROME|24.83|2e-08,CBM_14|PF01607.19|1.3e-08,CBM_14|PF01607.19|4.9e-12,CBM_14|PF01607.19|2.6e-06	0	+	75	657	0	1	1744	0
F01_transcript/1107	0	4153	ID=Gene.16744::F01_transcript/1107::g.16744::m.16744;Gene.16744::F01_transcript/1107::g.16744;ORF_type:complete_len:867_(+),score=109.78,sp|O46102|PAPD1_DROME|27.86|5e-24,PAP_assoc|PF03828.14|2.2e-10	0	+	1126	3727	0	1	4153	0
F01_transcript/11070	0	1726	ID=Gene.10527::F01_transcript/11070::g.10527::m.10527;Gene.10527::F01_transcript/11070::g.10527;ORF_type:complete_len:214_(+),score=49.13,F420_oxidored|PF03807.12|3.7e-14,NAD_binding_2|PF03446.10|2.5e-05,IlvN|PF07991.7|4e-05	0	+	91	733	0	1	1726	0
F01_transcript/11071	0	1699	ID=Gene.10530::F01_transcript/11071::g.10530::m.10530;Gene.10530::F01_transcript/11071::g.10530;ORF_type:complete_len:268_(+),score=68.42,Translin|PF01997.11|4.2e-53	0	+	125	929	0	1	1699	0
F01_transcript/11075	0	1734	ID=Gene.10533::F01_transcript/11075::g.10533::m.10533;Gene.10533::F01_transcript/11075::g.10533;ORF_type:5prime_partial_len:65_(+),score=3.02	0	+	2	197	0	1	1734	0
F01_transcript/11077	0	1729	ID=Gene.10536::F01_transcript/11077::g.10536::m.10536;Gene.10536::F01_transcript/11077::g.10536;ORF_type:complete_len:208_(+),score=30.34,Selenoprotein_S|PF06936.6|6.6e-46	0	+	132	756	0	1	1729	0
F01_transcript/11078	0	1732	ID=Gene.10539::F01_transcript/11078::g.10539::m.10539;Gene.10539::F01_transcript/11078::g.10539;ORF_type:complete_len:493_(+),score=149.82,sp|Q18678|SYSC_CAEEL|65.15|0.0,tRNA-synt_2b|PF00587.20|3.6e-32,Seryl_tRNA_N|PF02403.17|2.5e-18	0	+	116	1595	0	1	1732	0
F01_transcript/11080	0	1740	ID=Gene.10543::F01_transcript/11080::g.10543::m.10543;Gene.10543::F01_transcript/11080::g.10543;ORF_type:complete_len:362_(+),score=67.52,sp|Q54DG1|ALDH3_DICDI|45.00|2e-77,Aldedh|PF00171.17|5.1e-61	0	+	315	1401	0	1	1740	0
F01_transcript/11081	0	1676	ID=Gene.10551::F01_transcript/11081::g.10551::m.10551;Gene.10551::F01_transcript/11081::g.10551;ORF_type:complete_len:58_(+),score=8.37	0	+	1084	1258	0	1	1676	0
F01_transcript/11082	0	1477	ID=Gene.10552::F01_transcript/11082::g.10552::m.10552;Gene.10552::F01_transcript/11082::g.10552;ORF_type:complete_len:154_(+),score=54.71,sp|Q24654|MLC1_DROSI|57.82|9e-55,EF-hand_6|PF13405.1|0.011	0	+	59	521	0	1	1477	0
F01_transcript/11083	0	1707	ID=Gene.10553::F01_transcript/11083::g.10553::m.10553;Gene.10553::F01_transcript/11083::g.10553;ORF_type:complete_len:486_(+),score=85.67,sp|P55115|NAS15_CAEEL|34.23|3e-72,Astacin|PF01400.19|1.1e-72,ShK|PF01549.19|4e-06,ShK|PF01549.19|1.5e-07,ShK|PF01549.19|1.3e-06	0	+	112	1459	0	1	1707	0
F01_transcript/11085	0	1716	ID=Gene.10556::F01_transcript/11085::g.10556::m.10556;Gene.10556::F01_transcript/11085::g.10556;ORF_type:complete_len:375_(+),score=89.13,sp|Q9W5U2|CHI10_DROME|35.57|3e-64,sp|Q9W5U2|CHI10_DROME|39.38|1e-61,sp|Q9W5U2|CHI10_DROME|40.79|4e-60,sp|Q9W5U2|CHI10_DROME|29.93|3e-48,Glyco_hydro_18|PF00704.23|4.1e-73,CBM_14|PF01607.19|7.6e-08	0	+	417	1542	0	1	1716	0
F01_transcript/11087	0	1721	ID=Gene.10559::F01_transcript/11087::g.10559::m.10559;Gene.10559::F01_transcript/11087::g.10559;ORF_type:complete_len:400_(+),score=79.04,sp|Q9VLP7|MET14_DROME|67.36|0.0,MT-A70|PF05063.9|1.8e-56	0	+	188	1388	0	1	1721	0
F01_transcript/1109	0	4132	ID=Gene.16746::F01_transcript/1109::g.16746::m.16746;Gene.16746::F01_transcript/1109::g.16746;ORF_type:complete_len:307_(+),score=30.58,sp|Q22495|TSP12_CAEEL|47.64|2e-77,Tetraspannin|PF00335.15|1.2e-52	0	+	99	921	0	1	4132	0
F01_transcript/11090	0	1702	ID=Gene.10561::F01_transcript/11090::g.10561::m.10561;Gene.10561::F01_transcript/11090::g.10561;ORF_type:5prime_partial_len:420_(+),score=62.72,sp|B5U2W0|VSP_BOMIG|34.08|5e-53,Trypsin|PF00089.21|1e-52,CLIP|PF12032.3|1.9e-10	0	+	1	1261	0	1	1702	0
F01_transcript/11091	0	1726	ID=Gene.10564::F01_transcript/11091::g.10564::m.10564;Gene.10564::F01_transcript/11091::g.10564;ORF_type:complete_len:129_(+),score=19.97	0	+	53	440	0	1	1726	0
F01_transcript/11093	0	1724	ID=Gene.10568::F01_transcript/11093::g.10568::m.10568;Gene.10568::F01_transcript/11093::g.10568;ORF_type:5prime_partial_len:365_(+),score=122.38	0	+	1	1096	0	1	1724	0
F01_transcript/11095	0	1728	ID=Gene.10571::F01_transcript/11095::g.10571::m.10571;Gene.10571::F01_transcript/11095::g.10571;ORF_type:5prime_partial_len:383_(+),score=91.12,Prp18|PF02840.10|1e-57,PRP4|PF08799.6|1.5e-09	0	+	1	1150	0	1	1728	0
F01_transcript/11097	0	1733	ID=Gene.10573::F01_transcript/11097::g.10573::m.10573;Gene.10573::F01_transcript/11097::g.10573;ORF_type:complete_len:203_(+),score=34.00,sp|Q54HW1|PSD10_DICDI|27.59|8e-15,sp|Q54HW1|PSD10_DICDI|30.54|1e-14,Ank_2|PF12796.2|2.5e-18,Ank_2|PF12796.2|3.6e-15,Ank_2|PF12796.2|6.5e-07,Ank|PF00023.25|4.8e-05,Ank|PF00023.25|3.4e-08,Ank|PF00023.25|2e-05,Ank|PF00023.25|0.0018,Ank_4|PF13637.1|1.7e-07,Ank_4|PF…	0	+	98	707	0	1	1733	0
F01_transcript/111	0	6089	ID=Gene.824::F01_transcript/111::g.824::m.824;Gene.824::F01_transcript/111::g.824;ORF_type:complete_len:1540_(+),score=287.15,sp|Q04833|LRP_CAEEL|27.82|2e-36,sp|Q04833|LRP_CAEEL|25.86|8e-28,sp|Q04833|LRP_CAEEL|29.39|5e-23,sp|Q04833|LRP_CAEEL|26.05|4e-19,sp|Q04833|LRP_CAEEL|24.17|3e-15,sp|Q04833|LRP_CAEEL|23.60|3e-15,sp|Q04833|LRP_CAEEL|22.79|9e-15,sp|Q04833|LRP_CAEEL|19.95|5e-12,EGF_3|PF12947.2|2…	0	+	319	4939	0	1	6089	0
F01_transcript/1110	0	4175	ID=Gene.16751::F01_transcript/1110::g.16751::m.16751;Gene.16751::F01_transcript/1110::g.16751;ORF_type:complete_len:812_(+),score=121.08,sp|Q9XZC0|LCTA_LATTR|31.53|1e-18,sp|Q9XZC0|LCTA_LATTR|23.23|2e-12,sp|Q9XZC0|LCTA_LATTR|28.14|2e-10,sp|Q9XZC0|LCTA_LATTR|23.60|3e-09,Ank_2|PF12796.2|3.2e-10,Ank_2|PF12796.2|5.3e-07,Ank_2|PF12796.2|6.9e-12,Ank_2|PF12796.2|2.9e-09,Ank|PF00023.25|1.4e-07,Ank|PF00023…	0	+	94	2530	0	1	4175	0
F01_transcript/11104	0	1714	ID=Gene.10577::F01_transcript/11104::g.10577::m.10577;Gene.10577::F01_transcript/11104::g.10577;ORF_type:complete_len:79_(+),score=22.00,Redoxin|PF08534.5|5e-13	0	+	481	718	0	1	1714	0
F01_transcript/11105	0	1735	ID=Gene.10580::F01_transcript/11105::g.10580::m.10580;Gene.10580::F01_transcript/11105::g.10580;ORF_type:5prime_partial_len:359_(+),score=80.93,sp|Q03601|NHL1_CAEEL|35.14|4e-06,zf-RING_5|PF14634.1|7.2e-08,zf-C3HC4_2|PF13923.1|3.7e-07,zf-RING_2|PF13639.1|9e-07,zf-C3HC4|PF00097.20|1.1e-06	0	+	1	1078	0	1	1735	0
F01_transcript/11108	0	1720	ID=Gene.10584::F01_transcript/11108::g.10584::m.10584;Gene.10584::F01_transcript/11108::g.10584;ORF_type:5prime_partial_len:473_(+),score=77.80,sp|Q9GRW0|PPAF2_HOLDI|44.10|4e-93,Trypsin|PF00089.21|2e-53	0	+	0	1419	0	1	1720	0
F01_transcript/11110	0	1722	ID=Gene.10587::F01_transcript/11110::g.10587::m.10587;Gene.10587::F01_transcript/11110::g.10587;ORF_type:complete_len:443_(+),score=71.52,sp|Q09523|YQN2_CAEEL|27.81|2e-41,MMR_HSR1|PF01926.18|2e-17,FeoB_N|PF02421.13|1.4e-09,Miro|PF08477.8|1.3e-07,AIG1|PF04548.11|9.8e-07,Dynamin_N|PF00350.18|6.4e-05	0	+	84	1413	0	1	1722	0
F01_transcript/11113	0	1720	ID=Gene.10589::F01_transcript/11113::g.10589::m.10589;Gene.10589::F01_transcript/11113::g.10589;ORF_type:complete_len:486_(+),score=69.83,sp|Q95RJ9|EBI_DROME|87.67|0.0,sp|Q95RJ9|EBI_DROME|59.86|2e-40,WD40|PF00400.27|2.2e-09,WD40|PF00400.27|1.1e-06,WD40|PF00400.27|8.4e-07,WD40|PF00400.27|1e-12,WD40|PF00400.27|5.9e-10,WD40|PF00400.27|6.9e-13,eIF2A|PF08662.6|1.7e-05,LisH|PF08513.6|9.1e-09	0	+	91	1549	0	1	1720	0
F01_transcript/11114	0	1705	ID=Gene.10592::F01_transcript/11114::g.10592::m.10592;Gene.10592::F01_transcript/11114::g.10592;ORF_type:5prime_partial_len:554_(+),score=96.49,sp|Q9VPK7|PUS10_DROME|34.51|2e-78	0	+	1	1663	0	1	1705	0
F01_transcript/11116	0	1674	ID=Gene.10594::F01_transcript/11116::g.10594::m.10594;Gene.10594::F01_transcript/11116::g.10594;ORF_type:complete_len:364_(+),score=124.94,sp|P07764|ALF_DROME|72.60|0.0,Glycolytic|PF00274.14|6.3e-170	0	+	180	1272	0	1	1674	0
F01_transcript/11119	0	1720	ID=Gene.10597::F01_transcript/11119::g.10597::m.10597;Gene.10597::F01_transcript/11119::g.10597;ORF_type:complete_len:322_(+),score=63.43,EcKinase|PF02958.15|1.3e-48,DUF1679|PF07914.6|3.6e-15,APH|PF01636.18|7.9e-08	0	+	317	1283	0	1	1720	0
F01_transcript/1112	0	4137	ID=Gene.16755::F01_transcript/1112::g.16755::m.16755;Gene.16755::F01_transcript/1112::g.16755;ORF_type:complete_len:817_(+),score=213.91,PDZ|PF00595.19|2.3e-11,PDZ|PF00595.19|1.1e-08	0	+	365	2816	0	1	4137	0
F01_transcript/11122	0	1682	ID=Gene.10602::F01_transcript/11122::g.10602::m.10602;Gene.10602::F01_transcript/11122::g.10602;ORF_type:complete_len:537_(+),score=94.13,sp|Q05652|KPEL_DROME|29.00|4e-43,Pkinase|PF00069.20|6.6e-41,Pkinase_Tyr|PF07714.12|4.2e-36,Death_2|PF14786.1|5.8e-16	0	+	55	1666	0	1	1682	0
F01_transcript/11126	0	1719	ID=Gene.10603::F01_transcript/11126::g.10603::m.10603;Gene.10603::F01_transcript/11126::g.10603;ORF_type:complete_len:504_(+),score=65.91,sp|P52172|SRP_DROME|73.13|2e-27,GATA|PF00320.22|5e-15	0	+	166	1678	0	1	1719	0
F01_transcript/11127	0	1716	ID=Gene.10605::F01_transcript/11127::g.10605::m.10605;Gene.10605::F01_transcript/11127::g.10605;ORF_type:complete_len:510_(+),score=108.87,sp|Q95SK3|CK5P3_DROME|37.26|4e-111,DUF773|PF05600.7|6.4e-180	0	+	69	1599	0	1	1716	0
F01_transcript/11128	0	1698	ID=Gene.10608::F01_transcript/11128::g.10608::m.10608;Gene.10608::F01_transcript/11128::g.10608;ORF_type:complete_len:478_(+),score=71.30,sp|Q9V3A6|ERO1L_DROME|52.80|2e-163,ERO1|PF04137.10|7.6e-128	0	+	104	1538	0	1	1698	0
F01_transcript/11131	0	1727	ID=Gene.10610::F01_transcript/11131::g.10610::m.10610;Gene.10610::F01_transcript/11131::g.10610;ORF_type:complete_len:180_(+),score=16.35,sp|Q9VTY6|UBE2C_DROME|64.37|2e-79,UQ_con|PF00179.21|2e-45	0	+	67	607	0	1	1727	0
F01_transcript/11132	0	1709	ID=Gene.10614::F01_transcript/11132::g.10614::m.10614;Gene.10614::F01_transcript/11132::g.10614;ORF_type:complete_len:292_(+),score=76.16,DUF4588|PF15251.1|2.5e-55	0	+	93	876	0	1	1709	0
F01_transcript/11135	0	1635	ID=Gene.10618::F01_transcript/11135::g.10618::m.10618;Gene.10618::F01_transcript/11135::g.10618;ORF_type:complete_len:257_(+),score=22.14,sp|Q9VQ57|DERL1_DROME|46.12|6e-66,DER1|PF04511.10|3e-61	0	+	148	919	0	1	1635	0
F01_transcript/11136	0	1727	ID=Gene.10621::F01_transcript/11136::g.10621::m.10621;Gene.10621::F01_transcript/11136::g.10621;ORF_type:complete_len:406_(+),score=68.44,IRS|PF02174.12|2.9e-11	0	+	101	1319	0	1	1727	0
F01_transcript/11137	0	1714	ID=Gene.10623::F01_transcript/11137::g.10623::m.10623;Gene.10623::F01_transcript/11137::g.10623;ORF_type:3prime_partial_len:572_(+),score=32.01	0	+	94	1714	0	1	1714	0
F01_transcript/11139	0	1735	ID=Gene.10624::F01_transcript/11139::g.10624::m.10624;Gene.10624::F01_transcript/11139::g.10624;ORF_type:5prime_partial_len:171_(+),score=11.76,DUF1777|PF08648.7|1.5e-28	0	+	0	513	0	1	1735	0
F01_transcript/11140	0	1717	ID=Gene.10627::F01_transcript/11140::g.10627::m.10627;Gene.10627::F01_transcript/11140::g.10627;ORF_type:complete_len:429_(+),score=71.39,EcKinase|PF02958.15|2.2e-60,DUF1679|PF07914.6|4.7e-13,APH|PF01636.18|7.1e-06	0	+	137	1424	0	1	1717	0
F01_transcript/11141	0	1737	ID=Gene.10628::F01_transcript/11141::g.10628::m.10628;Gene.10628::F01_transcript/11141::g.10628;ORF_type:complete_len:508_(+),score=131.51,CDC27|PF09507.5|3.5e-65	0	+	34	1558	0	1	1737	0
F01_transcript/11142	0	1705	ID=Gene.10630::F01_transcript/11142::g.10630::m.10630;Gene.10630::F01_transcript/11142::g.10630;ORF_type:complete_len:190_(+),score=39.26	0	+	1087	1657	0	1	1705	0
F01_transcript/11146	0	1735	ID=Gene.10635::F01_transcript/11146::g.10635::m.10635;Gene.10635::F01_transcript/11146::g.10635;ORF_type:complete_len:179_(+),score=67.92,sp|Q9VYG2|BAP60_DROME|35.59|1e-07,SWIB|PF02201.13|1.3e-27	0	+	229	766	0	1	1735	0
F01_transcript/11147	0	1727	ID=Gene.10639::F01_transcript/11147::g.10639::m.10639;Gene.10639::F01_transcript/11147::g.10639;ORF_type:3prime_partial_len:286_(+),score=68.26,S1|PF00575.18|3.5e-09	0	+	870	1725	0	1	1727	0
F01_transcript/11148	0	1720	ID=Gene.10641::F01_transcript/11148::g.10641::m.10641;Gene.10641::F01_transcript/11148::g.10641;ORF_type:5prime_partial_len:368_(+),score=121.41	0	+	2	1106	0	1	1720	0
F01_transcript/1115	0	4144	ID=Gene.16763::F01_transcript/1115::g.16763::m.16763;Gene.16763::F01_transcript/1115::g.16763;ORF_type:complete_len:1159_(+),score=203.42,sp|Q54R74|WASC4_DICDI|35.53|0.0,WASH-7_mid|PF14744.1|1.1e-145,WASH-7_N|PF14745.1|2.3e-145,WASH-7_C|PF14746.1|5.5e-68	0	+	77	3554	0	1	4144	0
F01_transcript/11150	0	1725	ID=Gene.10645::F01_transcript/11150::g.10645::m.10645;Gene.10645::F01_transcript/11150::g.10645;ORF_type:5prime_partial_len:186_(+),score=27.40,sp|Q9NAM7|PHYD1_CAEEL|38.71|5e-28,PhyH|PF05721.8|1.7e-09	0	+	2	560	0	1	1725	0
F01_transcript/11151	0	1727	ID=Gene.10649::F01_transcript/11151::g.10649::m.10649;Gene.10649::F01_transcript/11151::g.10649;ORF_type:complete_len:274_(+),score=76.05,SRA1|PF07304.6|4.7e-28	0	+	81	903	0	1	1727	0
F01_transcript/11152	0	1710	ID=Gene.10650::F01_transcript/11152::g.10650::m.10650;Gene.10650::F01_transcript/11152::g.10650;ORF_type:complete_len:321_(+),score=34.79,Ldl_recept_a|PF00057.13|3e-07,Lectin_C|PF00059.16|1.6e-05	0	+	82	1045	0	1	1710	0
F01_transcript/11155	0	1719	ID=Gene.10654::F01_transcript/11155::g.10654::m.10654;Gene.10654::F01_transcript/11155::g.10654;ORF_type:complete_len:536_(+),score=180.48	0	+	30	1608	0	1	1719	0
F01_transcript/11156	0	1714	ID=Gene.10656::F01_transcript/11156::g.10656::m.10656;Gene.10656::F01_transcript/11156::g.10656;ORF_type:complete_len:461_(+),score=156.58,Ank_2|PF12796.2|6.1e-10,Ank|PF00023.25|1.6e-07,Ank_5|PF13857.1|4.9e-08,Ank_3|PF13606.1|0.00062,Ank_4|PF13637.1|2.3e-05	0	+	277	1660	0	1	1714	0
F01_transcript/11158	0	1716	ID=Gene.10657::F01_transcript/11158::g.10657::m.10657;Gene.10657::F01_transcript/11158::g.10657;ORF_type:complete_len:251_(+),score=39.03,sp|Q86I22|FAHD1_DICDI|52.34|8e-79,FAA_hydrolase|PF01557.13|4.5e-59	0	+	82	754	0	1	1716	0
F01_transcript/11159	0	1721	ID=Gene.10660::F01_transcript/11159::g.10660::m.10660;Gene.10660::F01_transcript/11159::g.10660;ORF_type:complete_len:536_(+),score=77.63,sp|P28668|SYEP_DROME|24.46|3e-12,tRNA-synt_1c|PF00749.16|2e-98	0	+	54	1662	0	1	1721	0
F01_transcript/1116	0	4082	ID=Gene.16765::F01_transcript/1116::g.16765::m.16765;Gene.16765::F01_transcript/1116::g.16765;ORF_type:complete_len:982_(+),score=116.48	0	+	441	3387	0	1	4082	0
F01_transcript/11160	0	1728	ID=Gene.10663::F01_transcript/11160::g.10663::m.10663;Gene.10663::F01_transcript/11160::g.10663;ORF_type:complete_len:130_(+),score=19.46,sp|O61219|DAF31_CAEEL|80.47|2e-74,Acetyltransf_1|PF00583.19|1.7e-15,Acetyltransf_7|PF13508.1|3.3e-07,FR47|PF08445.5|5e-08,Acetyltransf_10|PF13673.1|3.7e-07	0	+	77	467	0	1	1728	0
F01_transcript/11161	0	1720	ID=Gene.10664::F01_transcript/11161::g.10664::m.10664;Gene.10664::F01_transcript/11161::g.10664;ORF_type:complete_len:302_(+),score=68.62,sp|Q8T5T1|MDN1_GIAIN|21.76|1e-05	0	+	86	908	0	1	1720	0
F01_transcript/11164	0	1677	ID=Gene.35075::F01_transcript/11164::g.35075::m.35075;Gene.35075::F01_transcript/11164::g.35075;ORF_type:complete_len:407_(+),score=123.89,sp|P29413|CALR_DROME|69.15|0.0,Calreticulin|PF00262.13|3.2e-122	0	+	58	1279	0	1	1677	0
F01_transcript/11165	0	1716	ID=Gene.10666::F01_transcript/11165::g.10666::m.10666;Gene.10666::F01_transcript/11165::g.10666;ORF_type:complete_len:192_(+),score=9.72,zf-RING_UBOX|PF13445.1|1.1e-06,zf-C3HC4|PF00097.20|2.4e-05	0	+	122	698	0	1	1716	0
F01_transcript/11166	0	1513	ID=Gene.10668::F01_transcript/11166::g.10668::m.10668;Gene.10668::F01_transcript/11166::g.10668;ORF_type:complete_len:178_(+),score=46.67,sp|P54814|PRS8_MANSE|98.87|2e-124,AAA|PF00004.24|1.3e-22	0	+	694	1228	0	1	1513	0
F01_transcript/11167	0	1683	ID=Gene.10673::F01_transcript/11167::g.10673::m.10673;Gene.10673::F01_transcript/11167::g.10673;ORF_type:complete_len:294_(+),score=34.07,sp|Q9V3A6|ERO1L_DROME|56.31|6e-113,ERO1|PF04137.10|1.1e-102	0	+	640	1522	0	1	1683	0
F01_transcript/11168	0	1698	ID=Gene.10677::F01_transcript/11168::g.10677::m.10677;Gene.10677::F01_transcript/11168::g.10677;ORF_type:complete_len:166_(+),score=32.75,sp|E9AD19|RBSK_LEIMA|36.36|4e-22,PfkB|PF00294.19|1.2e-32,Phos_pyr_kin|PF08543.7|6.3e-09	0	+	513	1011	0	1	1698	0
F01_transcript/11169	0	1687	ID=Gene.10680::F01_transcript/11169::g.10680::m.10680;Gene.10680::F01_transcript/11169::g.10680;ORF_type:complete_len:274_(+),score=63.47,sp|Q5WRN1|TSP21_CAEEL|24.77|5e-19,Tetraspannin|PF00335.15|6.9e-43	0	+	238	1060	0	1	1687	0
F01_transcript/1117	0	4124	ID=Gene.16769::F01_transcript/1117::g.16769::m.16769;Gene.16769::F01_transcript/1117::g.16769;ORF_type:complete_len:560_(+),score=72.85,sp|P91885|AMPN_MANSE|30.79|1e-72,ERAP1_C|PF11838.3|1.9e-45,Peptidase_M1|PF01433.15|6.6e-08	0	+	1539	3219	0	1	4124	0
F01_transcript/11170	0	1713	ID=Gene.10684::F01_transcript/11170::g.10684::m.10684;Gene.10684::F01_transcript/11170::g.10684;ORF_type:complete_len:117_(+),score=34.18,sp|Q54Q05|ELOC_DICDI|51.58|3e-30,Skp1_POZ|PF03931.10|5.1e-23	0	+	81	432	0	1	1713	0
F01_transcript/11171	0	1698	ID=Gene.10685::F01_transcript/11171::g.10685::m.10685;Gene.10685::F01_transcript/11171::g.10685;ORF_type:complete_len:397_(+),score=109.99,sp|Q9U8W7|TL5B_TACTR|39.21|4e-45,Fibrinogen_C|PF00147.13|4.4e-62	0	+	139	1330	0	1	1698	0
F01_transcript/11173	0	1706	ID=Gene.10686::F01_transcript/11173::g.10686::m.10686;Gene.10686::F01_transcript/11173::g.10686;ORF_type:complete_len:357_(+),score=132.08,sp|C7E3T4|KARG_PENMO|97.19|0.0,ATP-gua_Ptrans|PF00217.14|4.9e-109,ATP-gua_PtransN|PF02807.10|5.9e-34	0	+	57	1128	0	1	1706	0
F01_transcript/11175	0	1719	ID=Gene.10688::F01_transcript/11175::g.10688::m.10688;Gene.10688::F01_transcript/11175::g.10688;ORF_type:complete_len:243_(+),score=55.90,sp|P04069|CBPB_ASTAS|41.30|7e-41,Peptidase_M14|PF00246.19|1.2e-38	0	+	577	1306	0	1	1719	0
F01_transcript/11176	0	1608	ID=Gene.10690::F01_transcript/11176::g.10690::m.10690;Gene.10690::F01_transcript/11176::g.10690;ORF_type:complete_len:302_(+),score=71.00,sp|Q9U8W7|TL5B_TACTR|40.76|2e-66,Fibrinogen_C|PF00147.13|4e-60	0	+	39	945	0	1	1608	0
F01_transcript/11177	0	1713	ID=Gene.10693::F01_transcript/11177::g.10693::m.10693;Gene.10693::F01_transcript/11177::g.10693;ORF_type:complete_len:136_(+),score=38.73,sp|Q54GH4|MIOX_DICDI|45.38|1e-30,DUF706|PF05153.10|1.1e-53	0	+	187	595	0	1	1713	0
F01_transcript/11179	0	1675	ID=Gene.10697::F01_transcript/11179::g.10697::m.10697;Gene.10697::F01_transcript/11179::g.10697;ORF_type:complete_len:234_(+),score=85.21,sp|P80363|CCB23_FAXLI|77.39|2e-114,EF-hand_7|PF13499.1|1.4e-08,EF-hand_6|PF13405.1|0.00017,EF-hand_8|PF13833.1|0.00034,EF-hand_5|PF13202.1|0.027	0	+	105	702	0	1	1675	0
F01_transcript/1118	0	4089	ID=Gene.16777::F01_transcript/1118::g.16777::m.16777;Gene.16777::F01_transcript/1118::g.16777;ORF_type:complete_len:882_(+),score=147.69,sp|Q54J83|APC3_DICDI|44.18|1e-91,TPR_1|PF00515.23|0.00028,TPR_1|PF00515.23|3.4e-07,TPR_1|PF00515.23|9.2e-05,TPR_1|PF00515.23|2.7e-07,TPR_11|PF13414.1|8.3e-11,TPR_11|PF13414.1|4.4e-12,TPR_11|PF13414.1|5.3e-08,TPR_2|PF07719.12|0.0092,TPR_2|PF07719.12|0.0021,TPR_2|…	0	+	136	2782	0	1	4089	0
F01_transcript/11180	0	1681	ID=Gene.10699::F01_transcript/11180::g.10699::m.10699;Gene.10699::F01_transcript/11180::g.10699;ORF_type:complete_len:169_(+),score=51.23,DUF1151|PF06625.6|7.6e-32	0	+	162	669	0	1	1681	0
F01_transcript/11181	0	1714	ID=Gene.10700::F01_transcript/11181::g.10700::m.10700;Gene.10700::F01_transcript/11181::g.10700;ORF_type:complete_len:202_(+),score=36.59,sp|P54352|EAS_DROME|48.99|3e-60,Choline_kinase|PF01633.15|1.7e-22	0	+	523	1129	0	1	1714	0
F01_transcript/11182	0	1718	ID=Gene.10702::F01_transcript/11182::g.10702::m.10702;Gene.10702::F01_transcript/11182::g.10702;ORF_type:5prime_partial_len:308_(+),score=61.45,sp|Q8I7Z8|HAM_DROME|49.32|7e-18,sp|Q8I7Z8|HAM_DROME|36.62|8e-08,sp|Q8I7Z8|HAM_DROME|39.06|4e-07,sp|Q8I7Z8|HAM_DROME|35.38|4e-06,zf-H2C2_2|PF13465.1|7.5e-09,zf-H2C2_2|PF13465.1|7.8e-10,zf-C2H2|PF00096.21|1.5e-05	0	+	1	925	0	1	1718	0
F01_transcript/11183	0	1702	ID=Gene.10705::F01_transcript/11183::g.10705::m.10705;Gene.10705::F01_transcript/11183::g.10705;ORF_type:5prime_partial_len:167_(+),score=45.86,sp|Q93408|YRGK_CAEEL|48.04|6e-28,dsDNA_bind|PF01984.15|1.4e-28	0	+	0	501	0	1	1702	0
F01_transcript/11184	0	1711	ID=Gene.10707::F01_transcript/11184::g.10707::m.10707;Gene.10707::F01_transcript/11184::g.10707;ORF_type:5prime_partial_len:355_(+),score=45.40	0	+	0	1065	0	1	1711	0
F01_transcript/11185	0	1709	ID=Gene.10711::F01_transcript/11185::g.10711::m.10711;Gene.10711::F01_transcript/11185::g.10711;ORF_type:complete_len:251_(+),score=35.21,sp|P35820|PSC_DROME|35.48|2e-40,zf-C3HC4|PF00097.20|1.1e-08,zf-C3HC4_2|PF13923.1|2.6e-07	0	+	132	885	0	1	1709	0
F01_transcript/11189	0	1710	ID=Gene.10714::F01_transcript/11189::g.10714::m.10714;Gene.10714::F01_transcript/11189::g.10714;ORF_type:complete_len:257_(+),score=48.66	0	+	89	860	0	1	1710	0
F01_transcript/1119	0	4149	ID=Gene.16780::F01_transcript/1119::g.16780::m.16780;Gene.16780::F01_transcript/1119::g.16780;ORF_type:complete_len:106_(+),score=14.66,YhhN|PF07947.9|5.6e-16	0	+	445	763	0	1	4149	0
F01_transcript/11192	0	1753	ID=Gene.35078::F01_transcript/11192::g.35078::m.35078;Gene.35078::F01_transcript/11192::g.35078;ORF_type:complete_len:209_(+),score=88.06,sp|A1KYZ2|TPM_PENMO|93.09|7e-114,Tropomyosin|PF00261.15|4.6e-53,Tropomyosin_1|PF12718.2|1.6e-44	0	+	125	752	0	1	1753	0
F01_transcript/11193	0	1711	ID=Gene.10717::F01_transcript/11193::g.10717::m.10717;Gene.10717::F01_transcript/11193::g.10717;ORF_type:complete_len:494_(+),score=77.73,sp|Q54XD0|COQ3_DICDI|30.97|5e-07,Methyltransf_11|PF08241.7|1.6e-16,Methyltransf_23|PF13489.1|2.1e-19,Methyltransf_18|PF12847.2|8.7e-17,Methyltransf_31|PF13847.1|1.6e-17,Methyltransf_12|PF08242.7|5.3e-15,Methyltransf_25|PF13649.1|1.5e-10,CMAS|PF02353.15|3.8e-12,…	0	+	91	1483	0	1	1711	0
F01_transcript/11194	0	1683	ID=Gene.10719::F01_transcript/11194::g.10719::m.10719;Gene.10719::F01_transcript/11194::g.10719;ORF_type:complete_len:118_(+),score=7.49,sp|Q9GQQ0|SPIN_DROME|37.63|3e-11,MFS_1|PF07690.11|5.9e-22,Sugar_tr|PF00083.19|1e-08	0	+	532	886	0	1	1683	0
F01_transcript/11197	0	1712	ID=Gene.10721::F01_transcript/11197::g.10721::m.10721;Gene.10721::F01_transcript/11197::g.10721;ORF_type:3prime_partial_len:491_(+),score=102.98,sp|Q55DP9|MYBP_DICDI|45.45|2e-21	0	+	242	1712	0	1	1712	0
F01_transcript/11198	0	1582	ID=Gene.10724::F01_transcript/11198::g.10724::m.10724;Gene.10724::F01_transcript/11198::g.10724;ORF_type:complete_len:254_(+),score=19.07,sp|Q9GYX1|KARG_PACMR|39.53|1e-23	0	+	288	1050	0	1	1582	0
F01_transcript/11199	0	1712	ID=Gene.10727::F01_transcript/11199::g.10727::m.10727;Gene.10727::F01_transcript/11199::g.10727;ORF_type:5prime_partial_len:131_(+),score=22.13	0	+	1	394	0	1	1712	0
F01_transcript/112	0	6073	ID=Gene.831::F01_transcript/112::g.831::m.831;Gene.831::F01_transcript/112::g.831;ORF_type:complete_len:1586_(+),score=462.62,sp|O16140|TOP2_BOMMO|58.33|0.0,DNA_topoisoIV|PF00521.15|9.3e-131,DNA_gyraseB|PF00204.20|1.1e-36,Toprim|PF01751.17|9.2e-14,HATPase_c|PF02518.21|6.4e-10	0	+	415	5173	0	1	6073	0
F01_transcript/11200	0	1710	ID=Gene.10730::F01_transcript/11200::g.10730::m.10730;Gene.10730::F01_transcript/11200::g.10730;ORF_type:complete_len:313_(+),score=60.47,sp|Q54I39|IST1L_DICDI|31.94|1e-28,Ist1|PF03398.9|1.4e-53	0	+	183	1122	0	1	1710	0
F01_transcript/11204	0	1704	ID=Gene.10732::F01_transcript/11204::g.10732::m.10732;Gene.10732::F01_transcript/11204::g.10732;ORF_type:complete_len:367_(+),score=75.20,sp|P32234|128UP_DROME|83.61|0.0,TGS|PF02824.16|6.5e-23,MMR_HSR1|PF01926.18|4.9e-16,FeoB_N|PF02421.13|1.3e-09	0	+	95	1196	0	1	1704	0
F01_transcript/11206	0	1690	ID=Gene.10733::F01_transcript/11206::g.10733::m.10733;Gene.10733::F01_transcript/11206::g.10733;ORF_type:complete_len:485_(+),score=166.99,sp|Q55GD6|SF3B4_DICDI|58.42|7e-72,RRM_1|PF00076.17|2.8e-16,RRM_1|PF00076.17|1.2e-19,RRM_6|PF14259.1|4e-11,RRM_6|PF14259.1|1e-11,RRM_5|PF13893.1|3.6e-07,RRM_5|PF13893.1|4.6e-08	0	+	102	1557	0	1	1690	0
F01_transcript/11208	0	1716	ID=Gene.10738::F01_transcript/11208::g.10738::m.10738;Gene.10738::F01_transcript/11208::g.10738;ORF_type:complete_len:354_(+),score=74.21,sp|Q09217|YP68_CAEEL|39.04|3e-33,LUC7|PF03194.10|7.2e-70	0	+	348	1410	0	1	1716	0
F01_transcript/1121	0	4133	ID=Gene.16784::F01_transcript/1121::g.16784::m.16784;Gene.16784::F01_transcript/1121::g.16784;ORF_type:complete_len:587_(+),score=93.10,sp|Q8ITI5|FOXG1_MNELE|50.00|7e-20,Fork_head|PF00250.13|1.9e-29	0	+	193	1954	0	1	4133	0
F01_transcript/11211	0	1690	ID=Gene.10743::F01_transcript/11211::g.10743::m.10743;Gene.10743::F01_transcript/11211::g.10743;ORF_type:5prime_partial_len:274_(+),score=9.18,sp|O44406|ERI1_CAEEL|35.47|3e-31,RNase_T|PF00929.19|4.9e-28	0	+	1	823	0	1	1690	0
F01_transcript/11212	0	1710	ID=Gene.10746::F01_transcript/11212::g.10746::m.10746;Gene.10746::F01_transcript/11212::g.10746;ORF_type:complete_len:198_(+),score=27.91,sp|Q9XWE6|MTHFS_CAEEL|43.59|8e-50,5-FTHF_cyc-lig|PF01812.15|2.3e-51	0	+	96	690	0	1	1710	0
F01_transcript/11214	0	1711	ID=Gene.10749::F01_transcript/11214::g.10749::m.10749;Gene.10749::F01_transcript/11214::g.10749;ORF_type:complete_len:227_(+),score=34.85,sp|Q8IQC1|TVP23_DROME|49.30|1e-62,DUF846|PF05832.7|4.3e-51	0	+	43	682	0	1	1711	0
F01_transcript/11219	0	1712	ID=Gene.10752::F01_transcript/11219::g.10752::m.10752;Gene.10752::F01_transcript/11219::g.10752;ORF_type:complete_len:192_(+),score=41.30,sp|Q10010|YSV4_CAEEL|34.78|3e-18,TB2_DP1_HVA22|PF03134.14|1.3e-35	0	+	108	684	0	1	1712	0
F01_transcript/11222	0	1694	ID=Gene.10754::F01_transcript/11222::g.10754::m.10754;Gene.10754::F01_transcript/11222::g.10754;ORF_type:complete_len:340_(+),score=61.50,sp|P89116|CASP1_SPOFR|44.22|3e-80,Peptidase_C14|PF00656.17|3.8e-37	0	+	75	1020	0	1	1694	0
F01_transcript/11223	0	1712	ID=Gene.10757::F01_transcript/11223::g.10757::m.10757;Gene.10757::F01_transcript/11223::g.10757;ORF_type:complete_len:340_(+),score=134.73	0	+	110	1130	0	1	1712	0
F01_transcript/11224	0	1718	ID=Gene.10761::F01_transcript/11224::g.10761::m.10761;Gene.10761::F01_transcript/11224::g.10761;ORF_type:complete_len:240_(+),score=28.22	0	+	206	926	0	1	1718	0
F01_transcript/11225	0	1717	ID=Gene.10764::F01_transcript/11225::g.10764::m.10764;Gene.10764::F01_transcript/11225::g.10764;ORF_type:complete_len:388_(+),score=69.78,sp|Q9GRW0|PPAF2_HOLDI|43.75|9e-58,Trypsin|PF00089.21|7.5e-52	0	+	46	1210	0	1	1717	0
F01_transcript/11226	0	1699	ID=Gene.10767::F01_transcript/11226::g.10767::m.10767;Gene.10767::F01_transcript/11226::g.10767;ORF_type:complete_len:222_(+),score=34.97,sp|Q7KNF2|PABP2_DROME|65.61|2e-80,RRM_1|PF00076.17|4.7e-16,RRM_6|PF14259.1|3.6e-14,RRM_5|PF13893.1|4.2e-07	0	+	94	760	0	1	1699	0
F01_transcript/11227	0	1710	ID=Gene.10771::F01_transcript/11227::g.10771::m.10771;Gene.10771::F01_transcript/11227::g.10771;ORF_type:complete_len:304_(+),score=27.28	0	+	142	1054	0	1	1710	0
F01_transcript/11228	0	1701	ID=Gene.10773::F01_transcript/11228::g.10773::m.10773;Gene.10773::F01_transcript/11228::g.10773;ORF_type:complete_len:327_(+),score=71.61,sp|P42168|KC1A_CAEEL|83.64|0.0,Pkinase|PF00069.20|6.1e-38,Pkinase_Tyr|PF07714.12|1.6e-14	0	+	613	1594	0	1	1701	0
F01_transcript/11229	0	1715	ID=Gene.10776::F01_transcript/11229::g.10776::m.10776;Gene.10776::F01_transcript/11229::g.10776;ORF_type:complete_len:268_(+),score=34.95,PDGF|PF00341.12|1.9e-06	0	+	463	1267	0	1	1715	0
F01_transcript/1123	0	4130	ID=Gene.16788::F01_transcript/1123::g.16788::m.16788;Gene.16788::F01_transcript/1123::g.16788;ORF_type:complete_len:908_(+),score=220.11,sp|Q54IP0|DNJC7_DICDI|39.13|2e-08,UNC45-central|PF11701.3|8.1e-35,TPR_11|PF13414.1|1.9e-11,TPR_1|PF00515.23|9.7e-06,TPR_2|PF07719.12|0.047	0	+	452	3176	0	1	4130	0
F01_transcript/11232	0	1622	ID=Gene.10777::F01_transcript/11232::g.10777::m.10777;Gene.10777::F01_transcript/11232::g.10777;ORF_type:internal_len:541_(+),score=14.87	0	+	1	1621	0	1	1622	0
F01_transcript/11235	0	1710	ID=Gene.10780::F01_transcript/11235::g.10780::m.10780;Gene.10780::F01_transcript/11235::g.10780;ORF_type:5prime_partial_len:115_(+),score=24.18,KH_1|PF00013.24|6.5e-06	0	+	1	346	0	1	1710	0
F01_transcript/11236	0	1688	ID=Gene.10782::F01_transcript/11236::g.10782::m.10782;Gene.10782::F01_transcript/11236::g.10782;ORF_type:complete_len:262_(+),score=19.45,sp|Q9VMK1|UCP4C_DROME|40.78|9e-63,sp|Q9VMK1|UCP4C_DROME|23.94|9e-06,Mito_carr|PF00153.22|3.8e-07,Mito_carr|PF00153.22|7.3e-19,Mito_carr|PF00153.22|6e-20	0	+	710	1496	0	1	1688	0
F01_transcript/11237	0	1706	ID=Gene.10785::F01_transcript/11237::g.10785::m.10785;Gene.10785::F01_transcript/11237::g.10785;ORF_type:complete_len:328_(+),score=74.15,sp|P27864|RRP1_DROME|59.38|3e-114,Exo_endo_phos|PF03372.18|4.4e-25,Exo_endo_phos_2|PF14529.1|1.1e-08	0	+	105	984	0	1	1706	0
F01_transcript/11238	0	1543	ID=Gene.10786::F01_transcript/11238::g.10786::m.10786;Gene.10786::F01_transcript/11238::g.10786;ORF_type:5prime_partial_len:379_(+),score=38.61,sp|A6BM06|ACCO1_DICMU|25.94|2e-21,DIOX_N|PF14226.1|1.1e-14,2OG-FeII_Oxy|PF03171.15|3.9e-10	0	+	0	1137	0	1	1543	0
F01_transcript/11239	0	1700	ID=Gene.10789::F01_transcript/11239::g.10789::m.10789;Gene.10789::F01_transcript/11239::g.10789;ORF_type:complete_len:109_(+),score=23.92	0	+	366	693	0	1	1700	0
F01_transcript/1124	0	4134	ID=Gene.16792::F01_transcript/1124::g.16792::m.16792;Gene.16792::F01_transcript/1124::g.16792;ORF_type:complete_len:991_(+),score=342.89,sp|Q9VRP9|BRE1_DROME|57.64|0.0,zf-C3HC4|PF00097.20|6.2e-06	0	+	126	3099	0	1	4134	0
F01_transcript/11241	0	1703	ID=Gene.10790::F01_transcript/11241::g.10790::m.10790;Gene.10790::F01_transcript/11241::g.10790;ORF_type:complete_len:302_(+),score=70.50,sp|Q9U8W7|TL5B_TACTR|41.08|4e-67,Fibrinogen_C|PF00147.13|3.9e-60	0	+	143	1049	0	1	1703	0
F01_transcript/11243	0	1713	ID=Gene.10793::F01_transcript/11243::g.10793::m.10793;Gene.10793::F01_transcript/11243::g.10793;ORF_type:5prime_partial_len:331_(+),score=58.53,Lectin_C|PF00059.16|4.9e-06	0	+	1	994	0	1	1713	0
F01_transcript/11245	0	1709	ID=Gene.10798::F01_transcript/11245::g.10798::m.10798;Gene.10798::F01_transcript/11245::g.10798;ORF_type:5prime_partial_len:145_(+),score=31.98,sp|Q04833|LRP_CAEEL|40.50|5e-18,sp|Q04833|LRP_CAEEL|40.52|1e-16,sp|Q04833|LRP_CAEEL|34.38|5e-15,sp|Q04833|LRP_CAEEL|37.30|2e-14,sp|Q04833|LRP_CAEEL|36.22|6e-14,sp|Q04833|LRP_CAEEL|38.02|9e-14,sp|Q04833|LRP_CAEEL|33.61|3e-13,sp|Q04833|LRP_CAEEL|35.66|4e-13…	0	+	2	437	0	1	1709	0
F01_transcript/11246	0	1706	ID=Gene.10801::F01_transcript/11246::g.10801::m.10801;Gene.10801::F01_transcript/11246::g.10801;ORF_type:5prime_partial_len:164_(+),score=27.84	0	+	0	492	0	1	1706	0
F01_transcript/11247	0	1531	ID=Gene.10803::F01_transcript/11247::g.10803::m.10803;Gene.10803::F01_transcript/11247::g.10803;ORF_type:5prime_partial_len:353_(+),score=71.54,sp|P43157|CYSP_SCHJA|47.46|2e-105,Peptidase_C1|PF00112.18|3.6e-61,Propeptide_C1|PF08127.8|1.4e-15	0	+	0	1059	0	1	1531	0
F01_transcript/11248	0	1666	ID=Gene.10806::F01_transcript/11248::g.10806::m.10806;Gene.10806::F01_transcript/11248::g.10806;ORF_type:complete_len:161_(+),score=35.96,sp|Q26250|VATL_NEPNO|92.50|9e-95,ATP-synt_C|PF00137.16|3.8e-14,ATP-synt_C|PF00137.16|9.2e-19	0	+	99	582	0	1	1666	0
F01_transcript/11249	0	1718	ID=Gene.10808::F01_transcript/11249::g.10808::m.10808;Gene.10808::F01_transcript/11249::g.10808;ORF_type:complete_len:314_(+),score=107.36	0	+	139	1081	0	1	1718	0
F01_transcript/11250	0	1715	ID=Gene.10810::F01_transcript/11250::g.10810::m.10810;Gene.10810::F01_transcript/11250::g.10810;ORF_type:complete_len:457_(+),score=214.61,sp|Q8IID4|DYHC2_PLAF7|24.42|8e-08,sp|Q8IID4|DYHC2_PLAF7|27.51|1e-06	0	+	131	1502	0	1	1715	0
F01_transcript/11253	0	1705	ID=Gene.10816::F01_transcript/11253::g.10816::m.10816;Gene.10816::F01_transcript/11253::g.10816;ORF_type:complete_len:377_(+),score=106.02,sp|P49871|ACT_MANSE|94.41|0.0,Actin|PF00022.14|2.9e-159	0	+	202	1333	0	1	1705	0
F01_transcript/11254	0	1709	ID=Gene.10819::F01_transcript/11254::g.10819::m.10819;Gene.10819::F01_transcript/11254::g.10819;ORF_type:complete_len:451_(+),score=67.06,sp|Q27081|CFB_TACTR|32.63|1e-51,Trypsin|PF00089.21|1.2e-49	0	+	40	1354	0	1	1709	0
F01_transcript/11256	0	1706	ID=Gene.10823::F01_transcript/11256::g.10823::m.10823;Gene.10823::F01_transcript/11256::g.10823;ORF_type:complete_len:222_(+),score=55.75,sp|P56598|GST29_FASHE|46.67|2e-54,GST_N|PF02798.15|5.6e-14,GST_C|PF00043.20|9.6e-11,GST_C_3|PF14497.1|1.8e-06	0	+	30	666	0	1	1706	0
F01_transcript/1126	0	4145	ID=Gene.16796::F01_transcript/1126::g.16796::m.16796;Gene.16796::F01_transcript/1126::g.16796;ORF_type:3prime_partial_len:1323_(+),score=333.40,zf-C2H2|PF00096.21|0.04,zf-C2H2|PF00096.21|0.0034	0	+	178	4144	0	1	4145	0
F01_transcript/11262	0	1717	ID=Gene.10828::F01_transcript/11262::g.10828::m.10828;Gene.10828::F01_transcript/11262::g.10828;ORF_type:complete_len:85_(+),score=34.55	0	+	1290	1545	0	1	1717	0
F01_transcript/11264	0	1689	ID=Gene.10829::F01_transcript/11264::g.10829::m.10829;Gene.10829::F01_transcript/11264::g.10829;ORF_type:complete_len:473_(+),score=103.78,sp|Q17EN4|HOT_AEDAE|60.55|0.0,Fe-ADH|PF00465.14|1.3e-102,Fe-ADH_2|PF13685.1|2.1e-10	0	+	21	1419	0	1	1689	0
F01_transcript/11265	0	1695	ID=Gene.10831::F01_transcript/11265::g.10831::m.10831;Gene.10831::F01_transcript/11265::g.10831;ORF_type:complete_len:232_(+),score=51.29	0	+	147	843	0	1	1695	0
F01_transcript/11267	0	1721	ID=Gene.10834::F01_transcript/11267::g.10834::m.10834;Gene.10834::F01_transcript/11267::g.10834;ORF_type:complete_len:429_(+),score=59.89,sp|O44406|ERI1_CAEEL|41.00|5e-61,RNase_T|PF00929.19|3.2e-32	0	+	103	1390	0	1	1721	0
F01_transcript/11268	0	1682	ID=Gene.10835::F01_transcript/11268::g.10835::m.10835;Gene.10835::F01_transcript/11268::g.10835;ORF_type:5prime_partial_len:154_(+),score=41.62,sp|Q5Y4U4|TXAG8_AGEOR|37.84|4e-08,Toxin_9|PF02819.10|9.8e-05	0	+	1	463	0	1	1682	0
F01_transcript/11269	0	1681	ID=Gene.10839::F01_transcript/11269::g.10839::m.10839;Gene.10839::F01_transcript/11269::g.10839;ORF_type:5prime_partial_len:244_(+),score=28.02,sp|Q10010|YSV4_CAEEL|52.47|1e-57,TB2_DP1_HVA22|PF03134.14|5.9e-31	0	+	0	732	0	1	1681	0
F01_transcript/1127	0	4137	ID=Gene.16799::F01_transcript/1127::g.16799::m.16799;Gene.16799::F01_transcript/1127::g.16799;ORF_type:complete_len:182_(+),score=26.73,Smr|PF01713.16|3.3e-15	0	+	99	645	0	1	4137	0
F01_transcript/11270	0	1657	ID=Gene.10842::F01_transcript/11270::g.10842::m.10842;Gene.10842::F01_transcript/11270::g.10842;ORF_type:5prime_partial_len:307_(+),score=57.60,sp|B8VIV4|CPP2_ACRMI|28.80|6e-11,Trypsin|PF00089.21|3.3e-14,CUB|PF00431.15|1.8e-08	0	+	0	921	0	1	1657	0
F01_transcript/11272	0	1706	ID=Gene.10845::F01_transcript/11272::g.10845::m.10845;Gene.10845::F01_transcript/11272::g.10845;ORF_type:complete_len:183_(+),score=36.12,sp|P34523|YM62_CAEEL|26.05|3e-07,Oligomerisation|PF02410.10|2.3e-24	0	+	564	1113	0	1	1706	0
F01_transcript/11273	0	1452	ID=Gene.10847::F01_transcript/11273::g.10847::m.10847;Gene.10847::F01_transcript/11273::g.10847;ORF_type:complete_len:453_(+),score=124.74,sp|P42665|HGLB_SCHJA|38.92|2e-90,Peptidase_C13|PF01650.13|1.5e-103	0	+	40	1360	0	1	1452	0
F01_transcript/11274	0	1699	ID=Gene.10848::F01_transcript/11274::g.10848::m.10848;Gene.10848::F01_transcript/11274::g.10848;ORF_type:complete_len:198_(+),score=60.65,sp|Q9VXG4|ANX11_DROME|47.92|4e-54,sp|Q9VXG4|ANX11_DROME|30.00|8e-12,sp|Q9VXG4|ANX11_DROME|32.10|8e-07,Annexin|PF00191.15|6.7e-06,Annexin|PF00191.15|2.1e-15,Annexin|PF00191.15|5e-23	0	+	209	803	0	1	1699	0
F01_transcript/11276	0	1700	ID=Gene.10851::F01_transcript/11276::g.10851::m.10851;Gene.10851::F01_transcript/11276::g.10851;ORF_type:5prime_partial_len:418_(+),score=35.91,sp|O46108|LIP3_DROME|41.97|2e-93,Abhydro_lipase|PF04083.11|1.2e-22,Abhydrolase_1|PF00561.15|1.9e-21,Abhydrolase_6|PF12697.2|5.6e-13,Abhydrolase_5|PF12695.2|7.7e-08	0	+	2	1256	0	1	1700	0
F01_transcript/11277	0	1699	ID=Gene.10855::F01_transcript/11277::g.10855::m.10855;Gene.10855::F01_transcript/11277::g.10855;ORF_type:complete_len:498_(+),score=96.90,WH1|PF00568.18|3.8e-13,PBD|PF00786.23|8e-05	0	+	75	1569	0	1	1699	0
F01_transcript/1128	0	4116	ID=Gene.16804::F01_transcript/1128::g.16804::m.16804;Gene.16804::F01_transcript/1128::g.16804;ORF_type:complete_len:1302_(+),score=307.26,sp|Q21926|SYIC_CAEEL|59.89|0.0,tRNA-synt_1|PF00133.17|3.7e-227,Anticodon_1|PF08264.8|6.5e-24,tRNA-synt_1g|PF09334.6|6.9e-06	0	+	76	3907	0	1	4116	0
F01_transcript/11280	0	1709	ID=Gene.10859::F01_transcript/11280::g.10859::m.10859;Gene.10859::F01_transcript/11280::g.10859;ORF_type:complete_len:153_(+),score=24.10,sp|Q9VQF9|SNAPN_DROME|39.85|3e-25,Snapin_Pallidin|PF14712.1|3.6e-23	0	+	35	461	0	1	1709	0
F01_transcript/11281	0	1702	ID=Gene.10861::F01_transcript/11281::g.10861::m.10861;Gene.10861::F01_transcript/11281::g.10861;ORF_type:complete_len:207_(+),score=65.78,sp|Q25504|CU16_MANSE|28.57|7e-07,Chitin_bind_4|PF00379.18|8.2e-08	0	+	187	808	0	1	1702	0
F01_transcript/11283	0	1679	ID=Gene.10865::F01_transcript/11283::g.10865::m.10865;Gene.10865::F01_transcript/11283::g.10865;ORF_type:complete_len:96_(+),score=33.49	0	+	505	793	0	1	1679	0
F01_transcript/11285	0	1715	ID=Gene.10867::F01_transcript/11285::g.10867::m.10867;Gene.10867::F01_transcript/11285::g.10867;ORF_type:5prime_partial_len:427_(+),score=100.55,sp|Q25008|TBA1_HOMAM|96.56|0.0,Tubulin|PF00091.20|1.7e-68,Tubulin_C|PF03953.12|2.1e-44	0	+	0	1281	0	1	1715	0
F01_transcript/11289	0	1702	ID=Gene.10872::F01_transcript/11289::g.10872::m.10872;Gene.10872::F01_transcript/11289::g.10872;ORF_type:complete_len:220_(+),score=14.31,sp|Q54NZ4|AP4S_DICDI|33.09|8e-20,Clat_adaptor_s|PF01217.15|1.7e-25	0	+	223	883	0	1	1702	0
F01_transcript/11290	0	1700	ID=Gene.10874::F01_transcript/11290::g.10874::m.10874;Gene.10874::F01_transcript/11290::g.10874;ORF_type:complete_len:492_(+),score=127.35,sp|P90648|MHCKB_DICDI|23.66|5e-12,sp|P90648|MHCKB_DICDI|27.13|6e-08,WD40|PF00400.27|0.003,WD40|PF00400.27|2.8e-07,WD40|PF00400.27|3.7e-06	0	+	194	1670	0	1	1700	0
F01_transcript/11291	0	1707	ID=Gene.10876::F01_transcript/11291::g.10876::m.10876;Gene.10876::F01_transcript/11291::g.10876;ORF_type:complete_len:279_(+),score=58.09,sp|A7RRG3|AKTIP_NEMVE|44.96|7e-74,UQ_con|PF00179.21|2.2e-19	0	+	705	1542	0	1	1707	0
F01_transcript/11292	0	1703	ID=Gene.10881::F01_transcript/11292::g.10881::m.10881;Gene.10881::F01_transcript/11292::g.10881;ORF_type:complete_len:243_(+),score=38.86,sp|Q9V3P0|PRDX1_DROME|42.70|3e-49,AhpC-TSA|PF00578.16|9.3e-21,Redoxin|PF08534.5|3.9e-07,1-cysPrx_C|PF10417.4|8.6e-06	0	+	95	824	0	1	1703	0
F01_transcript/11294	0	1594	ID=Gene.10886::F01_transcript/11294::g.10886::m.10886;Gene.10886::F01_transcript/11294::g.10886;ORF_type:5prime_partial_len:73_(+),score=18.59	0	+	2	221	0	1	1594	0
F01_transcript/11295	0	1694	ID=Gene.10891::F01_transcript/11295::g.10891::m.10891;Gene.10891::F01_transcript/11295::g.10891;ORF_type:5prime_partial_len:357_(+),score=99.83,sp|O01404|PHM_DROME|56.27|3e-132,Cu2_monoox_C|PF03712.10|2.4e-45,Cu2_monooxygen|PF01082.15|2e-35	0	+	2	1073	0	1	1694	0
F01_transcript/11298	0	1691	ID=Gene.10897::F01_transcript/11298::g.10897::m.10897;Gene.10897::F01_transcript/11298::g.10897;ORF_type:5prime_partial_len:199_(+),score=38.09,sp|Q7JXF7|SEELE_DROME|36.73|2e-30,DUF3456|PF11938.3|2.1e-35	0	+	1	598	0	1	1691	0
F01_transcript/11299	0	1687	ID=Gene.10901::F01_transcript/11299::g.10901::m.10901;Gene.10901::F01_transcript/11299::g.10901;ORF_type:complete_len:283_(+),score=69.01,bZIP_1|PF00170.16|8.3e-08,bZIP_2|PF07716.10|1.5e-07,bZIP_Maf|PF03131.12|8.2e-06	0	+	162	1011	0	1	1687	0
F01_transcript/1130	0	4129	ID=Gene.16807::F01_transcript/1130::g.16807::m.16807;Gene.16807::F01_transcript/1130::g.16807;ORF_type:complete_len:651_(+),score=128.94,sp|P54201|UBPA_DICDI|39.24|7e-139,UCH|PF00443.24|2.6e-24,zf-UBP|PF02148.14|8.4e-17	0	+	35	1955	0	1	4129	0
F01_transcript/11304	0	1619	ID=Gene.10906::F01_transcript/11304::g.10906::m.10906;Gene.10906::F01_transcript/11304::g.10906;ORF_type:complete_len:247_(+),score=50.99,sp|P49049|IMP2_CAEEL|38.96|5e-28,Peptidase_A22B|PF04258.8|3.2e-44	0	+	23	764	0	1	1619	0
F01_transcript/11306	0	1661	ID=Gene.10910::F01_transcript/11306::g.10910::m.10910;Gene.10910::F01_transcript/11306::g.10910;ORF_type:complete_len:309_(+),score=61.73,sp|Q8SWX0|ASTRX_DROME|28.57|6e-13,zf-U11-48K|PF05253.7|6.4e-11	0	+	56	983	0	1	1661	0
F01_transcript/11307	0	1588	ID=Gene.10913::F01_transcript/11307::g.10913::m.10913;Gene.10913::F01_transcript/11307::g.10913;ORF_type:complete_len:267_(+),score=12.73,sp|P06206|CRP4_LIMPO|19.90|1e-06,Laminin_G_3|PF13385.1|1.1e-09,Pentaxin|PF00354.12|1.9e-07	0	+	118	919	0	1	1588	0
F01_transcript/1131	0	4113	ID=Gene.16818::F01_transcript/1131::g.16818::m.16818;Gene.16818::F01_transcript/1131::g.16818;ORF_type:5prime_partial_len:235_(+),score=38.90,sp|Q961C9|TNG11_DROME|35.51|1e-41,Miff|PF05644.6|1.2e-27,Miff|PF05644.6|8.4e-20	0	+	1	706	0	1	4113	0
F01_transcript/11312	0	1699	ID=Gene.10916::F01_transcript/11312::g.10916::m.10916;Gene.10916::F01_transcript/11312::g.10916;ORF_type:complete_len:335_(+),score=64.89,sp|Q54LP7|UB2J2_DICDI|42.86|3e-34,UQ_con|PF00179.21|1.1e-23	0	+	133	1138	0	1	1699	0
F01_transcript/11313	0	1697	ID=Gene.10918::F01_transcript/11313::g.10918::m.10918;Gene.10918::F01_transcript/11313::g.10918;ORF_type:complete_len:456_(+),score=49.76,sp|Q8I6K0|PPAF3_HOLDI|33.05|1e-28,Trypsin|PF00089.21|5.2e-42,ShK|PF01549.19|1.1e-06,ShK|PF01549.19|2.6e-08	0	+	101	1370	0	1	1697	0
F01_transcript/11314	0	1702	ID=Gene.10920::F01_transcript/11314::g.10920::m.10920;Gene.10920::F01_transcript/11314::g.10920;ORF_type:5prime_partial_len:530_(+),score=396.77,Cornifin|PF02389.10|2.2e-07,Cornifin|PF02389.10|2.3e-05	0	+	1	1591	0	1	1702	0
F01_transcript/11316	0	1481	ID=Gene.10922::F01_transcript/11316::g.10922::m.10922;Gene.10922::F01_transcript/11316::g.10922;ORF_type:complete_len:221_(+),score=39.21,sp|P41822|FRI_AEDAE|35.23|2e-25,Ferritin|PF00210.19|2.7e-30	0	+	290	953	0	1	1481	0
F01_transcript/11318	0	1657	ID=Gene.10924::F01_transcript/11318::g.10924::m.10924;Gene.10924::F01_transcript/11318::g.10924;ORF_type:5prime_partial_len:231_(+),score=16.24,Ldl_recept_a|PF00057.13|4.5e-08	0	+	2	695	0	1	1657	0
F01_transcript/11319	0	1709	ID=Gene.10929::F01_transcript/11319::g.10929::m.10929;Gene.10929::F01_transcript/11319::g.10929;ORF_type:5prime_partial_len:127_(+),score=25.75	0	+	2	383	0	1	1709	0
F01_transcript/1132	0	4132	ID=Gene.16824::F01_transcript/1132::g.16824::m.16824;Gene.16824::F01_transcript/1132::g.16824;ORF_type:complete_len:750_(+),score=134.69,CBM_14|PF01607.19|9.2e-15,Polysacc_deac_1|PF01522.16|1.6e-07	0	+	180	2430	0	1	4132	0
F01_transcript/11320	0	1700	ID=Gene.10931::F01_transcript/11320::g.10931::m.10931;Gene.10931::F01_transcript/11320::g.10931;ORF_type:complete_len:225_(+),score=41.85,sp|Q08473|SQD_DROME|41.27|4e-07,RRM_1|PF00076.17|4.9e-14,RRM_6|PF14259.1|2.2e-09,RRM_5|PF13893.1|9e-05	0	+	94	769	0	1	1700	0
F01_transcript/11321	0	1692	ID=Gene.10934::F01_transcript/11321::g.10934::m.10934;Gene.10934::F01_transcript/11321::g.10934;ORF_type:complete_len:490_(+),score=86.35	0	+	182	1652	0	1	1692	0
F01_transcript/11322	0	1676	ID=Gene.10935::F01_transcript/11322::g.10935::m.10935;Gene.10935::F01_transcript/11322::g.10935;ORF_type:5prime_partial_len:362_(+),score=38.46,sp|P20105|E74EA_DROME|36.56|5e-16,Ets|PF00178.17|8.9e-22	0	+	2	1088	0	1	1676	0
F01_transcript/11324	0	1700	ID=Gene.10938::F01_transcript/11324::g.10938::m.10938;Gene.10938::F01_transcript/11324::g.10938;ORF_type:complete_len:521_(+),score=88.31,Peptidase_M28|PF04389.12|1.7e-20	0	+	120	1683	0	1	1700	0
F01_transcript/11327	0	1691	ID=Gene.10942::F01_transcript/11327::g.10942::m.10942;Gene.10942::F01_transcript/11327::g.10942;ORF_type:complete_len:186_(+),score=56.50	0	+	49	559	0	1	1691	0
F01_transcript/11328	0	1707	ID=Gene.10945::F01_transcript/11328::g.10945::m.10945;Gene.10945::F01_transcript/11328::g.10945;ORF_type:complete_len:113_(+),score=9.23,sp|P29030|CHIT_BRUMA|54.55|6e-11,CBM_14|PF01607.19|3.4e-14	0	+	791	1130	0	1	1707	0
F01_transcript/11329	0	1626	ID=Gene.10950::F01_transcript/11329::g.10950::m.10950;Gene.10950::F01_transcript/11329::g.10950;ORF_type:complete_len:91_(+),score=22.88,sp|Q24117|DYL1_DROME|95.45|1e-60,Dynein_light|PF01221.13|9e-46	0	+	95	368	0	1	1626	0
F01_transcript/1133	0	4138	ID=Gene.16831::F01_transcript/1133::g.16831::m.16831;Gene.16831::F01_transcript/1133::g.16831;ORF_type:complete_len:502_(+),score=53.36,DUF1335|PF07056.6|1.1e-41,VP9|PF09625.5|7.5e-33	0	+	2602	4108	0	1	4138	0
F01_transcript/11330	0	1695	ID=Gene.10952::F01_transcript/11330::g.10952::m.10952;Gene.10952::F01_transcript/11330::g.10952;ORF_type:complete_len:362_(+),score=45.64,PAP2|PF01569.16|6e-16	0	+	175	1261	0	1	1695	0
F01_transcript/11332	0	1681	ID=Gene.10954::F01_transcript/11332::g.10954::m.10954;Gene.10954::F01_transcript/11332::g.10954;ORF_type:complete_len:261_(+),score=33.31,sp|Q9TYP1|STRM1_CAEEL|27.00|4e-09,Methyltransf_11|PF08241.7|5.1e-15,Methyltransf_23|PF13489.1|3.6e-14,Methyltransf_12|PF08242.7|2.1e-10,Methyltransf_18|PF12847.2|6.4e-07,Methyltransf_31|PF13847.1|4.6e-07,Ubie_methyltran|PF01209.13|2.3e-06,Methyltransf_8|PF05148…	0	+	154	937	0	1	1681	0
F01_transcript/11334	0	1700	ID=Gene.10955::F01_transcript/11334::g.10955::m.10955;Gene.10955::F01_transcript/11334::g.10955;ORF_type:complete_len:367_(+),score=131.34	0	+	555	1656	0	1	1700	0
F01_transcript/11336	0	1720	ID=Gene.10959::F01_transcript/11336::g.10959::m.10959;Gene.10959::F01_transcript/11336::g.10959;ORF_type:complete_len:334_(+),score=76.87,sp|Q9V9Z9|EBP2_DROME|44.82|2e-64,Ebp2|PF05890.7|2.6e-70	0	+	135	1137	0	1	1720	0
F01_transcript/11337	0	1645	ID=Gene.10961::F01_transcript/11337::g.10961::m.10961;Gene.10961::F01_transcript/11337::g.10961;ORF_type:complete_len:148_(+),score=38.29	0	+	292	736	0	1	1645	0
F01_transcript/11338	0	1655	ID=Gene.10965::F01_transcript/11338::g.10965::m.10965;Gene.10965::F01_transcript/11338::g.10965;ORF_type:complete_len:177_(+),score=49.02,Polysacc_synt_4|PF04669.8|4.1e-20	0	+	78	609	0	1	1655	0
F01_transcript/11339	0	1704	ID=Gene.10969::F01_transcript/11339::g.10969::m.10969;Gene.10969::F01_transcript/11339::g.10969;ORF_type:5prime_partial_len:450_(+),score=80.72,Peptidase_M24|PF00557.19|7.6e-20,Creatinase_N|PF01321.13|2e-17	0	+	1	1351	0	1	1704	0
F01_transcript/1134	0	4118	ID=Gene.16833::F01_transcript/1134::g.16833::m.16833;Gene.16833::F01_transcript/1134::g.16833;ORF_type:complete_len:190_(+),score=32.13,sp|Q18246|RAP1_CAEEL|87.03|3e-113,Ras|PF00071.17|3e-57,Miro|PF08477.8|4.2e-22,Arf|PF00025.16|3.2e-10,GTP_EFTU|PF00009.22|2.9e-06,MMR_HSR1|PF01926.18|2.1e-05	0	+	290	860	0	1	4118	0
F01_transcript/11343	0	1693	ID=Gene.10971::F01_transcript/11343::g.10971::m.10971;Gene.10971::F01_transcript/11343::g.10971;ORF_type:complete_len:173_(+),score=61.11,sp|P40423|SQH_DROME|85.06|1e-105,EF-hand_7|PF13499.1|6.4e-11,EF-hand_1|PF00036.27|7.9e-08,EF-hand_6|PF13405.1|8.7e-08,EF-hand_6|PF13405.1|0.016,EF-hand_8|PF13833.1|0.011,EF-hand_8|PF13833.1|0.027,EF-hand_8|PF13833.1|0.02,EF-hand_5|PF13202.1|4.4e-05	0	+	349	868	0	1	1693	0
F01_transcript/11345	0	1686	ID=Gene.10972::F01_transcript/11345::g.10972::m.10972;Gene.10972::F01_transcript/11345::g.10972;ORF_type:complete_len:233_(+),score=52.81	0	+	600	1299	0	1	1686	0
F01_transcript/11346	0	1701	ID=Gene.10975::F01_transcript/11346::g.10975::m.10975;Gene.10975::F01_transcript/11346::g.10975;ORF_type:complete_len:173_(+),score=51.31	0	+	66	585	0	1	1701	0
F01_transcript/11348	0	1688	ID=Gene.10977::F01_transcript/11348::g.10977::m.10977;Gene.10977::F01_transcript/11348::g.10977;ORF_type:5prime_partial_len:181_(+),score=18.59,sp|Q54P40|ISCA2_DICDI|45.87|3e-29,Fe-S_biosyn|PF01521.15|6.7e-15	0	+	0	543	0	1	1688	0
F01_transcript/11349	0	1686	ID=Gene.10980::F01_transcript/11349::g.10980::m.10980;Gene.10980::F01_transcript/11349::g.10980;ORF_type:complete_len:257_(+),score=66.24,sp|Q22495|TSP12_CAEEL|29.03|5e-14,Tetraspannin|PF00335.15|2.6e-38	0	+	138	909	0	1	1686	0
F01_transcript/1135	0	4123	ID=Gene.16838::F01_transcript/1135::g.16838::m.16838;Gene.16838::F01_transcript/1135::g.16838;ORF_type:complete_len:1029_(+),score=208.17,sp|H2KZB2|ANKL2_CAEEL|33.78|9e-47,LEM|PF03020.10|7.9e-11,Ank|PF00023.25|0.0023	0	+	86	3173	0	1	4123	0
F01_transcript/11351	0	1659	ID=Gene.10983::F01_transcript/11351::g.10983::m.10983;Gene.10983::F01_transcript/11351::g.10983;ORF_type:complete_len:171_(+),score=36.97	0	+	236	749	0	1	1659	0
F01_transcript/11354	0	1677	ID=Gene.10986::F01_transcript/11354::g.10986::m.10986;Gene.10986::F01_transcript/11354::g.10986;ORF_type:complete_len:100_(+),score=26.60,sp|Q5Y4U4|TXAG8_AGEOR|30.85|8e-09,Toxin_9|PF02819.10|4.3e-05	0	+	159	459	0	1	1677	0
F01_transcript/11355	0	1541	ID=Gene.10989::F01_transcript/11355::g.10989::m.10989;Gene.10989::F01_transcript/11355::g.10989;ORF_type:5prime_partial_len:432_(+),score=39.38	0	+	1	1297	0	1	1541	0
F01_transcript/11356	0	1704	ID=Gene.10990::F01_transcript/11356::g.10990::m.10990;Gene.10990::F01_transcript/11356::g.10990;ORF_type:complete_len:535_(+),score=64.11,Zona_pellucida|PF00100.18|1.6e-08,Zona_pellucida|PF00100.18|5.3e-11	0	+	69	1605	0	1	1704	0
F01_transcript/11357	0	1691	ID=Gene.10995::F01_transcript/11357::g.10995::m.10995;Gene.10995::F01_transcript/11357::g.10995;ORF_type:complete_len:320_(+),score=57.99	0	+	549	1509	0	1	1691	0
F01_transcript/1136	0	4123	ID=Gene.16842::F01_transcript/1136::g.16842::m.16842;Gene.16842::F01_transcript/1136::g.16842;ORF_type:complete_len:856_(+),score=142.03,sp|P07207|NOTCH_DROME|29.27|4e-07,Ank_2|PF12796.2|5.1e-10,Ank_4|PF13637.1|1.2e-05,Ank|PF00023.25|3.7e-05,Ank_5|PF13857.1|3.8e-06	0	+	212	2780	0	1	4123	0
F01_transcript/11360	0	1687	ID=Gene.10998::F01_transcript/11360::g.10998::m.10998;Gene.10998::F01_transcript/11360::g.10998;ORF_type:complete_len:484_(+),score=88.17,sp|O61613|NMT_DROME|65.21|0.0,NMT_C|PF02799.10|6.8e-83,NMT|PF01233.14|1.3e-79	0	+	44	1454	0	1	1687	0
F01_transcript/11361	0	1687	ID=Gene.10999::F01_transcript/11361::g.10999::m.10999;Gene.10999::F01_transcript/11361::g.10999;ORF_type:complete_len:471_(+),score=87.48,sp|Q9VKB4|RPF1_DROME|55.51|4e-90,Brix|PF04427.13|3e-41	0	+	208	1414	0	1	1687	0
F01_transcript/11362	0	1687	ID=Gene.11000::F01_transcript/11362::g.11000::m.11000;Gene.11000::F01_transcript/11362::g.11000;ORF_type:complete_len:158_(+),score=30.17	0	+	349	823	0	1	1687	0
F01_transcript/11365	0	1690	ID=Gene.11004::F01_transcript/11365::g.11004::m.11004;Gene.11004::F01_transcript/11365::g.11004;ORF_type:complete_len:222_(+),score=26.35	0	+	954	1620	0	1	1690	0
F01_transcript/11367	0	1671	ID=Gene.11007::F01_transcript/11367::g.11007::m.11007;Gene.11007::F01_transcript/11367::g.11007;ORF_type:complete_len:74_(+),score=33.36	0	+	1022	1244	0	1	1671	0
F01_transcript/11372	0	1696	ID=Gene.11012::F01_transcript/11372::g.11012::m.11012;Gene.11012::F01_transcript/11372::g.11012;ORF_type:complete_len:144_(+),score=45.62,sp|P19806|CHHA_HOMAM|60.71|3e-53,Crust_neurohorm|PF01147.12|1.6e-30	0	+	166	598	0	1	1696	0
F01_transcript/11373	0	1675	ID=Gene.11014::F01_transcript/11373::g.11014::m.11014;Gene.11014::F01_transcript/11373::g.11014;ORF_type:5prime_partial_len:87_(+),score=8.04,sp|Q9U5V3|U239_DROSI|34.25|1e-09,UPF0239|PF06783.6|1.8e-14	0	+	2	263	0	1	1675	0
F01_transcript/11374	0	1651	ID=Gene.11016::F01_transcript/11374::g.11016::m.11016;Gene.11016::F01_transcript/11374::g.11016;ORF_type:complete_len:277_(+),score=63.51,Nbl1_Borealin_N|PF10444.4|3.8e-09,Borealin|PF10512.4|5.8e-05	0	+	77	908	0	1	1651	0
F01_transcript/11375	0	1697	ID=Gene.11019::F01_transcript/11375::g.11019::m.11019;Gene.11019::F01_transcript/11375::g.11019;ORF_type:complete_len:469_(+),score=102.27,sp|O17554|ALKMO_CAEEL|28.57|1e-54,FA_hydroxylase|PF04116.8|3.2e-14	0	+	151	1558	0	1	1697	0
F01_transcript/11377	0	1705	ID=Gene.11020::F01_transcript/11377::g.11020::m.11020;Gene.11020::F01_transcript/11377::g.11020;ORF_type:3prime_partial_len:360_(+),score=107.79	0	+	627	1704	0	1	1705	0
F01_transcript/11378	0	1686	ID=Gene.11022::F01_transcript/11378::g.11022::m.11022;Gene.11022::F01_transcript/11378::g.11022;ORF_type:complete_len:504_(+),score=94.69,sp|Q94981|ARI1_DROME|70.06|0.0,IBR|PF01485.16|4.3e-14,IBR|PF01485.16|4.1e-07,zf-C3HC4|PF00097.20|0.00015	0	+	110	1622	0	1	1686	0
F01_transcript/11379	0	1686	ID=Gene.11024::F01_transcript/11379::g.11024::m.11024;Gene.11024::F01_transcript/11379::g.11024;ORF_type:5prime_partial_len:234_(+),score=46.19,Chitin_bind_3|PF03067.10|1.1e-18	0	+	1	703	0	1	1686	0
F01_transcript/1138	0	4134	ID=Gene.16850::F01_transcript/1138::g.16850::m.16850;Gene.16850::F01_transcript/1138::g.16850;ORF_type:complete_len:630_(+),score=130.09,sp|Q01295|BRC1_DROME|51.79|2e-29,BTB|PF00651.26|2.3e-19,zf-BED|PF02892.10|4.4e-06	0	+	213	2103	0	1	4134	0
F01_transcript/11380	0	1691	ID=Gene.11027::F01_transcript/11380::g.11027::m.11027;Gene.11027::F01_transcript/11380::g.11027;ORF_type:complete_len:473_(+),score=144.99,AP_endonuc_2|PF01261.19|1.8e-23	0	+	56	1421	0	1	1691	0
F01_transcript/11382	0	1691	ID=Gene.11029::F01_transcript/11382::g.11029::m.11029;Gene.11029::F01_transcript/11382::g.11029;ORF_type:complete_len:377_(+),score=169.70	0	+	446	1577	0	1	1691	0
F01_transcript/11383	0	1692	ID=Gene.11032::F01_transcript/11383::g.11032::m.11032;Gene.11032::F01_transcript/11383::g.11032;ORF_type:complete_len:164_(+),score=38.90	0	+	293	785	0	1	1692	0
F01_transcript/11384	0	1691	ID=Gene.11037::F01_transcript/11384::g.11037::m.11037;Gene.11037::F01_transcript/11384::g.11037;ORF_type:complete_len:192_(+),score=50.59	0	+	445	1021	0	1	1691	0
F01_transcript/11385	0	1683	ID=Gene.11038::F01_transcript/11385::g.11038::m.11038;Gene.11038::F01_transcript/11385::g.11038;ORF_type:complete_len:451_(+),score=39.65	0	+	317	1670	0	1	1683	0
F01_transcript/11387	0	1660	ID=Gene.11041::F01_transcript/11387::g.11041::m.11041;Gene.11041::F01_transcript/11387::g.11041;ORF_type:complete_len:366_(+),score=98.85	0	+	38	1100	0	1	1660	0
F01_transcript/11388	0	1640	ID=Gene.11043::F01_transcript/11388::g.11043::m.11043;Gene.11043::F01_transcript/11388::g.11043;ORF_type:complete_len:432_(+),score=95.96,sp|P46507|PRS6B_MANSE|85.10|0.0,AAA|PF00004.24|1.5e-43,AAA_5|PF07728.9|2.9e-08,AAA_2|PF07724.9|4.6e-08	0	+	47	1298	0	1	1640	0
F01_transcript/1139	0	4112	ID=Gene.16853::F01_transcript/1139::g.16853::m.16853;Gene.16853::F01_transcript/1139::g.16853;ORF_type:complete_len:613_(+),score=119.76,sp|P52922|LKHA4_DICDI|46.08|1e-179,Peptidase_M1|PF01433.15|2.7e-76,Leuk-A4-hydro_C|PF09127.6|2.4e-37,Peptidase_MA_2|PF13485.1|2.8e-18	0	+	59	1898	0	1	4112	0
F01_transcript/11392	0	1730	ID=Gene.11046::F01_transcript/11392::g.11046::m.11046;Gene.11046::F01_transcript/11392::g.11046;ORF_type:complete_len:159_(+),score=31.36,sp|B0W2W6|MAEL_CULQU|26.38|1e-12,Maelstrom|PF13017.1|2.5e-16	0	+	377	854	0	1	1730	0
F01_transcript/11394	0	1687	ID=Gene.11048::F01_transcript/11394::g.11048::m.11048;Gene.11048::F01_transcript/11394::g.11048;ORF_type:5prime_partial_len:458_(+),score=97.75,sp|Q26563|CATC_SCHMA|38.72|1e-107,Peptidase_C1|PF00112.18|3.1e-58,CathepsinC_exc|PF08773.6|1.7e-37	0	+	1	1375	0	1	1687	0
F01_transcript/11395	0	1665	ID=Gene.11052::F01_transcript/11395::g.11052::m.11052;Gene.11052::F01_transcript/11395::g.11052;ORF_type:5prime_partial_len:165_(+),score=16.29,sp|P25867|UBCD1_DROME|93.84|2e-100,UQ_con|PF00179.21|1.3e-52	0	+	2	497	0	1	1665	0
F01_transcript/11397	0	1688	ID=Gene.11055::F01_transcript/11397::g.11055::m.11055;Gene.11055::F01_transcript/11397::g.11055;ORF_type:complete_len:334_(+),score=78.80,sp|Q9V9Z9|EBP2_DROME|44.82|2e-64,Ebp2|PF05890.7|2.6e-70	0	+	102	1104	0	1	1688	0
F01_transcript/11398	0	1663	ID=Gene.11057::F01_transcript/11398::g.11057::m.11057;Gene.11057::F01_transcript/11398::g.11057;ORF_type:complete_len:401_(+),score=29.97,sp|Q7M3S9|RNGB_DICDI|25.00|2e-12,sp|Q7M3S9|RNGB_DICDI|26.99|3e-10,sp|Q7M3S9|RNGB_DICDI|22.97|1e-07,sp|Q7M3S9|RNGB_DICDI|21.62|4e-06,Kelch_5|PF13854.1|7.3e-06,Kelch_5|PF13854.1|0.00017,Kelch_5|PF13854.1|9.3e-07,Kelch_4|PF13418.1|5.9e-07,Kelch_4|PF13418.1|1.1e-09…	0	+	81	1284	0	1	1663	0
F01_transcript/11399	0	1683	ID=Gene.11060::F01_transcript/11399::g.11060::m.11060;Gene.11060::F01_transcript/11399::g.11060;ORF_type:5prime_partial_len:84_(+),score=8.36	0	+	1	253	0	1	1683	0
F01_transcript/114	0	6065	ID=Gene.835::F01_transcript/114::g.835::m.835;Gene.835::F01_transcript/114::g.835;ORF_type:complete_len:1406_(+),score=219.13,sp|Q25410|MIPR_LYMST|40.70|3e-74,Pkinase_Tyr|PF07714.12|1.3e-86,Pkinase|PF00069.20|1.3e-44,ANF_receptor|PF01094.23|3.4e-41	0	+	425	4643	0	1	6065	0
F01_transcript/1140	0	4111	ID=Gene.16858::F01_transcript/1140::g.16858::m.16858;Gene.16858::F01_transcript/1140::g.16858;ORF_type:complete_len:703_(+),score=112.55,sp|P10090|WHITE_DROME|30.23|4e-86,ABC2_membrane|PF01061.19|1.6e-42,ABC_tran|PF00005.22|3.6e-28,AAA_21|PF13304.1|5.1e-07	0	+	995	3104	0	1	4111	0
F01_transcript/11400	0	1687	ID=Gene.11063::F01_transcript/11400::g.11063::m.11063;Gene.11063::F01_transcript/11400::g.11063;ORF_type:complete_len:117_(+),score=19.32,SNARE|PF05739.14|4.3e-12	0	+	118	469	0	1	1687	0
F01_transcript/11401	0	1655	ID=Gene.11066::F01_transcript/11401::g.11066::m.11066;Gene.11066::F01_transcript/11401::g.11066;ORF_type:complete_len:84_(+),score=11.15	0	+	91	343	0	1	1655	0
F01_transcript/11402	0	1684	ID=Gene.11067::F01_transcript/11402::g.11067::m.11067;Gene.11067::F01_transcript/11402::g.11067;ORF_type:complete_len:187_(+),score=48.17,sp|Q54ID4|LZIC_DICDI|55.11|1e-60,ICAT|PF06384.6|2.7e-21	0	+	62	623	0	1	1684	0
F01_transcript/11403	0	1689	ID=Gene.11069::F01_transcript/11403::g.11069::m.11069;Gene.11069::F01_transcript/11403::g.11069;ORF_type:complete_len:430_(+),score=55.26,sp|Q54K00|AATR2_DICDI|37.67|5e-95	0	+	90	1380	0	1	1689	0
F01_transcript/11405	0	1600	ID=Gene.11071::F01_transcript/11405::g.11071::m.11071;Gene.11071::F01_transcript/11405::g.11071;ORF_type:complete_len:162_(+),score=39.72,sp|A8XT81|RPAB3_CAEBR|62.40|8e-46,RNA_pol_Rpb8|PF03870.10|9.8e-49	0	+	884	1370	0	1	1600	0
F01_transcript/11407	0	1688	ID=Gene.11075::F01_transcript/11407::g.11075::m.11075;Gene.11075::F01_transcript/11407::g.11075;ORF_type:complete_len:208_(+),score=48.82	0	+	104	728	0	1	1688	0
F01_transcript/11409	0	1634	ID=Gene.11076::F01_transcript/11409::g.11076::m.11076;Gene.11076::F01_transcript/11409::g.11076;ORF_type:complete_len:483_(+),score=117.61,CBM_14|PF01607.19|2.7e-09,CBM_14|PF01607.19|9.5e-09,CBM_14|PF01607.19|1.1e-05,ShK|PF01549.19|0.00019	0	+	118	1567	0	1	1634	0
F01_transcript/1141	0	4088	ID=Gene.16861::F01_transcript/1141::g.16861::m.16861;Gene.16861::F01_transcript/1141::g.16861;ORF_type:complete_len:286_(+),score=102.02,sp|P35220|CTNA_DROME|78.93|1e-150,Vinculin|PF01044.14|5.3e-87	0	+	2473	3331	0	1	4088	0
F01_transcript/11411	0	1683	ID=Gene.11077::F01_transcript/11411::g.11077::m.11077;Gene.11077::F01_transcript/11411::g.11077;ORF_type:3prime_partial_len:558_(+),score=161.42	0	+	11	1682	0	1	1683	0
F01_transcript/11414	0	1679	ID=Gene.11080::F01_transcript/11414::g.11080::m.11080;Gene.11080::F01_transcript/11414::g.11080;ORF_type:complete_len:113_(+),score=30.59	0	+	176	515	0	1	1679	0
F01_transcript/11415	0	1665	ID=Gene.11082::F01_transcript/11415::g.11082::m.11082;Gene.11082::F01_transcript/11415::g.11082;ORF_type:5prime_partial_len:508_(+),score=94.86,sp|Q27712|CP2L1_PANAR|52.21|0.0,p450|PF00067.17|2e-104	0	+	0	1524	0	1	1665	0
F01_transcript/11416	0	1645	ID=Gene.11084::F01_transcript/11416::g.11084::m.11084;Gene.11084::F01_transcript/11416::g.11084;ORF_type:complete_len:520_(+),score=77.18,MFS_1|PF07690.11|5.1e-10	0	+	143	1562	0	1	1645	0
F01_transcript/11419	0	1689	ID=Gene.11088::F01_transcript/11419::g.11088::m.11088;Gene.11088::F01_transcript/11419::g.11088;ORF_type:complete_len:473_(+),score=68.53,DUF1308|PF07000.6|2.4e-75	0	+	84	1419	0	1	1689	0
F01_transcript/11424	0	1681	ID=Gene.11089::F01_transcript/11424::g.11089::m.11089;Gene.11089::F01_transcript/11424::g.11089;ORF_type:complete_len:450_(+),score=68.80,sp|Q54DY9|BCS1B_DICDI|48.30|3e-150,BCS1_N|PF08740.6|9.2e-47,AAA|PF00004.24|3.3e-19	0	+	152	1502	0	1	1681	0
F01_transcript/11425	0	1661	ID=Gene.11090::F01_transcript/11425::g.11090::m.11090;Gene.11090::F01_transcript/11425::g.11090;ORF_type:complete_len:499_(+),score=73.35,sp|Q19000|BODG_CAEEL|31.50|1e-61,TauD|PF02668.11|1.1e-41,DUF971|PF06155.7|8.3e-09	0	+	124	1498	0	1	1661	0
F01_transcript/11426	0	1633	ID=Gene.11093::F01_transcript/11426::g.11093::m.11093;Gene.11093::F01_transcript/11426::g.11093;ORF_type:complete_len:351_(+),score=61.37,sp|A7RFA1|PTER_NEMVE|53.45|2e-131,PTE|PF02126.13|1.4e-91	0	+	181	1234	0	1	1633	0
F01_transcript/11427	0	1628	ID=Gene.11095::F01_transcript/11427::g.11095::m.11095;Gene.11095::F01_transcript/11427::g.11095;ORF_type:complete_len:377_(+),score=83.56,AT_hook|PF02178.14|0.024	0	+	167	1298	0	1	1628	0
F01_transcript/11429	0	1689	ID=Gene.11096::F01_transcript/11429::g.11096::m.11096;Gene.11096::F01_transcript/11429::g.11096;ORF_type:complete_len:515_(+),score=91.85,DUF4477|PF14780.1|2.6e-31	0	+	73	1546	0	1	1689	0
F01_transcript/1143	0	4117	ID=Gene.16869::F01_transcript/1143::g.16869::m.16869;Gene.16869::F01_transcript/1143::g.16869;ORF_type:5prime_partial_len:1106_(+),score=153.47,sp|Q9VQU9|BOWEL_DROME|30.68|9e-21,sp|Q9VQU9|BOWEL_DROME|32.24|5e-20,sp|Q9VQU9|BOWEL_DROME|32.24|1e-19,sp|Q9VQU9|BOWEL_DROME|28.29|2e-16,sp|Q9VQU9|BOWEL_DROME|32.22|3e-09,sp|Q9VQU9|BOWEL_DROME|32.22|5e-09,sp|Q9VQU9|BOWEL_DROME|28.57|6e-07,zf-C2H2|PF00096.2…	0	+	1	3319	0	1	4117	0
F01_transcript/11430	0	1682	ID=Gene.11097::F01_transcript/11430::g.11097::m.11097;Gene.11097::F01_transcript/11430::g.11097;ORF_type:complete_len:353_(+),score=80.06,Sulfotransfer_1|PF00685.22|2.5e-55	0	+	164	1223	0	1	1682	0
F01_transcript/11433	0	1664	ID=Gene.11098::F01_transcript/11433::g.11098::m.11098;Gene.11098::F01_transcript/11433::g.11098;ORF_type:complete_len:216_(+),score=35.37,sp|Q29L80|PITH1_DROPS|59.72|7e-87,PITH|PF06201.8|6.8e-49	0	+	120	768	0	1	1664	0
F01_transcript/11434	0	1536	ID=Gene.35081::F01_transcript/11434::g.35081::m.35081;Gene.35081::F01_transcript/11434::g.35081;ORF_type:5prime_partial_len:429_(+),score=97.12,TPR_19|PF14559.1|1.6e-05,TPR_1|PF00515.23|0.0087,TPR_2|PF07719.12|0.029,TPR_8|PF13181.1|0.0093	0	+	2	1289	0	1	1536	0
F01_transcript/11435	0	1681	ID=Gene.11099::F01_transcript/11435::g.11099::m.11099;Gene.11099::F01_transcript/11435::g.11099;ORF_type:5prime_partial_len:383_(+),score=71.13,SGS|PF05002.10|4.4e-30,CS|PF04969.11|3.8e-20	0	+	2	1151	0	1	1681	0
F01_transcript/11436	0	1669	ID=Gene.11100::F01_transcript/11436::g.11100::m.11100;Gene.11100::F01_transcript/11436::g.11100;ORF_type:complete_len:125_(+),score=21.57	0	+	1000	1375	0	1	1669	0
F01_transcript/11439	0	1671	ID=Gene.11104::F01_transcript/11439::g.11104::m.11104;Gene.11104::F01_transcript/11439::g.11104;ORF_type:complete_len:317_(+),score=71.41,sp|Q9W5U2|CHI10_DROME|35.51|2e-47,sp|Q9W5U2|CHI10_DROME|40.44|4e-45,sp|Q9W5U2|CHI10_DROME|40.28|7e-44,sp|Q9W5U2|CHI10_DROME|35.71|4e-38,Glyco_hydro_18|PF00704.23|2.6e-49,CBM_14|PF01607.19|4.9e-05	0	+	547	1498	0	1	1671	0
F01_transcript/1144	0	4119	ID=Gene.16871::F01_transcript/1144::g.16871::m.16871;Gene.16871::F01_transcript/1144::g.16871;ORF_type:complete_len:909_(+),score=97.99,sp|Q9GZC8|SID1_CAEEL|25.42|7e-24,SID-1_RNA_chan|PF13965.1|2.9e-14,SID-1_RNA_chan|PF13965.1|1.7e-78	0	+	749	3476	0	1	4119	0
F01_transcript/11440	0	1718	ID=Gene.11108::F01_transcript/11440::g.11108::m.11108;Gene.11108::F01_transcript/11440::g.11108;ORF_type:complete_len:409_(+),score=87.35,sp|Q25009|TBB1_HOMAM|98.28|0.0,Tubulin|PF00091.20|2.9e-56,Tubulin_C|PF03953.12|1.1e-48	0	+	258	1485	0	1	1718	0
F01_transcript/11441	0	1691	ID=Gene.11112::F01_transcript/11441::g.11112::m.11112;Gene.11112::F01_transcript/11441::g.11112;ORF_type:complete_len:248_(+),score=32.99,sp|Q9TYP1|STRM1_CAEEL|27.31|4e-09,Methyltransf_11|PF08241.7|4.5e-15,Methyltransf_23|PF13489.1|3.1e-14,Methyltransf_12|PF08242.7|1.9e-10,Methyltransf_18|PF12847.2|5.7e-07,Methyltransf_31|PF13847.1|4e-07,Ubie_methyltran|PF01209.13|2e-06,Methyltransf_8|PF05148.10|…	0	+	197	941	0	1	1691	0
F01_transcript/11443	0	1679	ID=Gene.11114::F01_transcript/11443::g.11114::m.11114;Gene.11114::F01_transcript/11443::g.11114;ORF_type:3prime_partial_len:484_(+),score=126.49,HMG_box_2|PF09011.5|1.2e-05	0	+	228	1677	0	1	1679	0
F01_transcript/11445	0	1680	ID=Gene.11122::F01_transcript/11445::g.11122::m.11122;Gene.11122::F01_transcript/11445::g.11122;ORF_type:complete_len:53_(+),score=4.61	0	+	389	548	0	1	1680	0
F01_transcript/11446	0	1681	ID=Gene.11123::F01_transcript/11446::g.11123::m.11123;Gene.11123::F01_transcript/11446::g.11123;ORF_type:5prime_partial_len:367_(+),score=68.97,sp|Q9GP34|CCNH_ECHMU|29.00|9e-35,Cyclin_N|PF00134.18|6e-15	0	+	0	1101	0	1	1681	0
F01_transcript/11447	0	1665	ID=Gene.11125::F01_transcript/11447::g.11125::m.11125;Gene.11125::F01_transcript/11447::g.11125;ORF_type:5prime_partial_len:154_(+),score=39.74,sp|Q93408|YRGK_CAEEL|47.62|3e-28,dsDNA_bind|PF01984.15|1.6e-27	0	+	2	464	0	1	1665	0
F01_transcript/11451	0	1693	ID=Gene.11127::F01_transcript/11451::g.11127::m.11127;Gene.11127::F01_transcript/11451::g.11127;ORF_type:complete_len:389_(+),score=81.47,sp|Q7KRW1|TRC8_DROME|36.17|4e-11,zf-RING_2|PF13639.1|1e-09,zf-C3HC4|PF00097.20|1.4e-05	0	+	149	1316	0	1	1693	0
F01_transcript/11452	0	1593	ID=Gene.11129::F01_transcript/11452::g.11129::m.11129;Gene.11129::F01_transcript/11452::g.11129;ORF_type:complete_len:321_(+),score=69.53,sp|P41938|HCDH2_CAEEL|25.96|9e-18,3HCDH_N|PF02737.13|7.2e-49,3HCDH|PF00725.17|1.9e-11,NAD_binding_2|PF03446.10|8.9e-06	0	+	81	1044	0	1	1593	0
F01_transcript/11453	0	1680	ID=Gene.11131::F01_transcript/11453::g.11131::m.11131;Gene.11131::F01_transcript/11453::g.11131;ORF_type:5prime_partial_len:54_(+),score=23.30	0	+	0	162	0	1	1680	0
F01_transcript/11455	0	1667	ID=Gene.11134::F01_transcript/11455::g.11134::m.11134;Gene.11134::F01_transcript/11455::g.11134;ORF_type:complete_len:158_(+),score=24.05,sp|Q4W4Z2|RT4I1_CAEEL|27.63|2e-14,ADH_zinc_N_2|PF13602.1|5.6e-21	0	+	845	1319	0	1	1667	0
F01_transcript/11459	0	1680	ID=Gene.11136::F01_transcript/11459::g.11136::m.11136;Gene.11136::F01_transcript/11459::g.11136;ORF_type:complete_len:352_(+),score=67.72,SAM_2|PF07647.12|2.5e-05	0	+	147	1203	0	1	1680	0
F01_transcript/1146	0	4111	ID=Gene.16875::F01_transcript/1146::g.16875::m.16875;Gene.16875::F01_transcript/1146::g.16875;ORF_type:complete_len:241_(+),score=49.67,Sel1|PF08238.7|1.2e-06,Sel1|PF08238.7|0.0038	0	+	1165	1888	0	1	4111	0
F01_transcript/11461	0	1468	ID=Gene.11138::F01_transcript/11461::g.11138::m.11138;Gene.11138::F01_transcript/11461::g.11138;ORF_type:5prime_partial_len:454_(+),score=112.70,sp|Q26563|CATC_SCHMA|42.89|1e-121,Peptidase_C1|PF00112.18|1.4e-60,CathepsinC_exc|PF08773.6|3.5e-44	0	+	2	1364	0	1	1468	0
F01_transcript/11462	0	1675	ID=Gene.11141::F01_transcript/11462::g.11141::m.11141;Gene.11141::F01_transcript/11462::g.11141;ORF_type:complete_len:63_(+),score=12.90,sp|O16927|SRP14_CAEEL|38.46|3e-06,SRP14|PF02290.10|1.8e-06	0	+	30	219	0	1	1675	0
F01_transcript/11463	0	1688	ID=Gene.11143::F01_transcript/11463::g.11143::m.11143;Gene.11143::F01_transcript/11463::g.11143;ORF_type:complete_len:483_(+),score=117.61,CBM_14|PF01607.19|2.7e-09,CBM_14|PF01607.19|9.5e-09,CBM_14|PF01607.19|1.1e-05,ShK|PF01549.19|0.00019	0	+	173	1622	0	1	1688	0
F01_transcript/11464	0	1671	ID=Gene.11145::F01_transcript/11464::g.11145::m.11145;Gene.11145::F01_transcript/11464::g.11145;ORF_type:complete_len:327_(+),score=68.91,Acetyltransf_1|PF00583.19|0.00017,Acetyltransf_1|PF00583.19|2.3e-14,Acetyltransf_10|PF13673.1|3.9e-05,Acetyltransf_10|PF13673.1|1.6e-06,Acetyltransf_7|PF13508.1|2.4e-06	0	+	109	1090	0	1	1671	0
F01_transcript/11465	0	1691	ID=Gene.11146::F01_transcript/11465::g.11146::m.11146;Gene.11146::F01_transcript/11465::g.11146;ORF_type:complete_len:298_(+),score=35.43,Sulfotransfer_2|PF03567.9|3.7e-30	0	+	122	1016	0	1	1691	0
F01_transcript/11466	0	1675	ID=Gene.11149::F01_transcript/11466::g.11149::m.11149;Gene.11149::F01_transcript/11466::g.11149;ORF_type:complete_len:412_(+),score=1.14,CUB|PF00431.15|2e-06	0	+	105	1341	0	1	1675	0
F01_transcript/11467	0	1667	ID=Gene.11152::F01_transcript/11467::g.11152::m.11152;Gene.11152::F01_transcript/11467::g.11152;ORF_type:complete_len:306_(+),score=31.42,sp|Q94521|DNAT_DROME|24.32|8e-14	0	+	248	1166	0	1	1667	0
F01_transcript/11469	0	1659	ID=Gene.11155::F01_transcript/11469::g.11155::m.11155;Gene.11155::F01_transcript/11469::g.11155;ORF_type:5prime_partial_len:471_(+),score=96.25,sp|Q9W0G1|PTP61_DROME|48.88|3e-93,Y_phosphatase|PF00102.22|1.6e-67	0	+	0	1413	0	1	1659	0
F01_transcript/11470	0	1674	ID=Gene.11157::F01_transcript/11470::g.11157::m.11157;Gene.11157::F01_transcript/11470::g.11157;ORF_type:complete_len:421_(+),score=64.43,sp|Q09535|PCH2_CAEEL|45.62|8e-88,AAA|PF00004.24|5.7e-30,AAA_22|PF13401.1|5.6e-07,AAA_17|PF13207.1|8.4e-07,AAA_18|PF13238.1|1.5e-05	0	+	211	1474	0	1	1674	0
F01_transcript/11472	0	1673	ID=Gene.11159::F01_transcript/11472::g.11159::m.11159;Gene.11159::F01_transcript/11472::g.11159;ORF_type:5prime_partial_len:60_(+),score=9.49,Myb_DNA-bind_5|PF13873.1|4.5e-05	0	+	0	180	0	1	1673	0
F01_transcript/11473	0	1678	ID=Gene.11160::F01_transcript/11473::g.11160::m.11160;Gene.11160::F01_transcript/11473::g.11160;ORF_type:5prime_partial_len:122_(+),score=21.98	0	+	0	366	0	1	1678	0
F01_transcript/11475	0	1681	ID=Gene.11163::F01_transcript/11475::g.11163::m.11163;Gene.11163::F01_transcript/11475::g.11163;ORF_type:complete_len:176_(+),score=53.36,sp|Q54KZ4|CHMP6_DICDI|39.02|1e-27,Snf7|PF03357.16|6.1e-30	0	+	44	530	0	1	1681	0
F01_transcript/11476	0	1681	ID=Gene.11166::F01_transcript/11476::g.11166::m.11166;Gene.11166::F01_transcript/11476::g.11166;ORF_type:complete_len:307_(+),score=55.62,EcKinase|PF02958.15|1.4e-50,DUF1679|PF07914.6|5.1e-27,APH|PF01636.18|7.7e-10	0	+	473	1394	0	1	1681	0
F01_transcript/11479	0	1685	ID=Gene.11167::F01_transcript/11479::g.11167::m.11167;Gene.11167::F01_transcript/11479::g.11167;ORF_type:complete_len:458_(+),score=79.88,sp|Q17G75|PURA_AEDAE|63.99|0.0,Adenylsucc_synt|PF00709.16|8.2e-167	0	+	23	1376	0	1	1685	0
F01_transcript/11482	0	1672	ID=Gene.11170::F01_transcript/11482::g.11170::m.11170;Gene.11170::F01_transcript/11482::g.11170;ORF_type:5prime_partial_len:199_(+),score=38.35,sp|Q7JXF7|SEELE_DROME|37.41|5e-31,DUF3456|PF11938.3|1.5e-35	0	+	1	598	0	1	1672	0
F01_transcript/11487	0	1657	ID=Gene.11174::F01_transcript/11487::g.11174::m.11174;Gene.11174::F01_transcript/11487::g.11174;ORF_type:5prime_partial_len:457_(+),score=83.02,sp|O61491|FLOT1_DROME|54.63|1e-154,Band_7|PF01145.20|1.2e-20	0	+	0	1371	0	1	1657	0
F01_transcript/11489	0	1668	ID=Gene.11176::F01_transcript/11489::g.11176::m.11176;Gene.11176::F01_transcript/11489::g.11176;ORF_type:complete_len:490_(+),score=84.30,sp|Q9VPR4|NLE_DROME|59.26|0.0,sp|Q9VPR4|NLE_DROME|23.05|6e-14,WD40|PF00400.27|3.3e-11,WD40|PF00400.27|1.2e-07,WD40|PF00400.27|1.8e-07,WD40|PF00400.27|1.8e-09,WD40|PF00400.27|0.0012,WD40|PF00400.27|1.6e-10,WD40|PF00400.27|5.7e-11,WD40|PF00400.27|1.1e-09,NLE|PF08…	0	+	152	1622	0	1	1668	0
F01_transcript/1149	0	4116	ID=Gene.16881::F01_transcript/1149::g.16881::m.16881;Gene.16881::F01_transcript/1149::g.16881;ORF_type:complete_len:663_(+),score=196.35,sp|Q9W2U4|PP4R2_DROME|46.20|5e-45,PPP4R2|PF09184.6|2.9e-46	0	+	71	1991	0	1	4116	0
F01_transcript/11490	0	1637	ID=Gene.11178::F01_transcript/11490::g.11178::m.11178;Gene.11178::F01_transcript/11490::g.11178;ORF_type:complete_len:232_(+),score=52.46,sp|P32254|RASS_DICDI|28.80|1e-17,Ras|PF00071.17|3.5e-22,Miro|PF08477.8|8.5e-14	0	+	202	898	0	1	1637	0
F01_transcript/11496	0	1674	ID=Gene.11179::F01_transcript/11496::g.11179::m.11179;Gene.11179::F01_transcript/11496::g.11179;ORF_type:complete_len:351_(+),score=37.24,sp|Q24491|RX21_DROME|37.84|5e-13,RRM_1|PF00076.17|8e-12,RRM_6|PF14259.1|2e-07,RRM_5|PF13893.1|8e-07,zf-CCHC|PF00098.18|6.6e-06	0	+	74	1127	0	1	1674	0
F01_transcript/11497	0	1680	ID=Gene.11181::F01_transcript/11497::g.11181::m.11181;Gene.11181::F01_transcript/11497::g.11181;ORF_type:complete_len:417_(+),score=33.96,sp|G5EBI4|CEEH1_CAEEL|42.26|3e-78,Abhydrolase_6|PF12697.2|4.7e-38,Abhydrolase_1|PF00561.15|5.5e-23,Abhydrolase_5|PF12695.2|2.7e-13	0	+	178	1429	0	1	1680	0
F01_transcript/11499	0	1672	ID=Gene.11184::F01_transcript/11499::g.11184::m.11184;Gene.11184::F01_transcript/11499::g.11184;ORF_type:complete_len:207_(+),score=65.78,sp|Q25504|CU16_MANSE|28.57|7e-07,Chitin_bind_4|PF00379.18|8.2e-08	0	+	187	808	0	1	1672	0
F01_transcript/115	0	6083	ID=Gene.840::F01_transcript/115::g.840::m.840;Gene.840::F01_transcript/115::g.840;ORF_type:complete_len:550_(+),score=98.12,sp|Q17DK5|CRY1_AEDAE|42.10|7e-135,FAD_binding_7|PF03441.9|9.5e-102,DNA_photolyase|PF00875.13|7.9e-45	0	+	128	1778	0	1	6083	0
F01_transcript/1150	0	4109	ID=Gene.16889::F01_transcript/1150::g.16889::m.16889;Gene.16889::F01_transcript/1150::g.16889;ORF_type:complete_len:211_(+),score=41.81,sp|Q86JP3|RAB5A_DICDI|72.86|4e-101,Ras|PF00071.17|3.3e-62,Miro|PF08477.8|1.4e-19,Arf|PF00025.16|1e-12,GTP_EFTU|PF00009.22|2.1e-05,Gtr1_RagA|PF04670.7|1.4e-05	0	+	113	746	0	1	4109	0
F01_transcript/11501	0	1675	ID=Gene.11186::F01_transcript/11501::g.11186::m.11186;Gene.11186::F01_transcript/11501::g.11186;ORF_type:complete_len:355_(+),score=95.09	0	+	66	1131	0	1	1675	0
F01_transcript/11503	0	1670	ID=Gene.11189::F01_transcript/11503::g.11189::m.11189;Gene.11189::F01_transcript/11503::g.11189;ORF_type:complete_len:413_(+),score=95.71,sp|Q9BJZ5|FUSIL_DROME|67.24|2e-153,sp|Q9BJZ5|FUSIL_DROME|27.27|2e-18,RRM_6|PF14259.1|5.5e-09,RRM_6|PF14259.1|6.8e-13,RRM_6|PF14259.1|9.6e-11,RRM_1|PF00076.17|7.1e-05	0	+	47	1286	0	1	1670	0
F01_transcript/11504	0	1674	ID=Gene.11194::F01_transcript/11504::g.11194::m.11194;Gene.11194::F01_transcript/11504::g.11194;ORF_type:5prime_partial_len:497_(+),score=81.53,sp|P81576|CUPA2_CANPG|44.44|7e-16,Chitin_bind_4|PF00379.18|3e-13	0	+	2	1493	0	1	1674	0
F01_transcript/11507	0	1680	ID=Gene.11198::F01_transcript/11507::g.11198::m.11198;Gene.11198::F01_transcript/11507::g.11198;ORF_type:complete_len:133_(+),score=45.95	0	+	331	730	0	1	1680	0
F01_transcript/11508	0	1673	ID=Gene.11201::F01_transcript/11508::g.11201::m.11201;Gene.11201::F01_transcript/11508::g.11201;ORF_type:5prime_partial_len:236_(+),score=42.14	0	+	1	709	0	1	1673	0
F01_transcript/11509	0	1673	ID=Gene.11203::F01_transcript/11509::g.11203::m.11203;Gene.11203::F01_transcript/11509::g.11203;ORF_type:5prime_partial_len:549_(+),score=90.70,sp|Q54KL5|WDR5_DICDI|27.84|7e-24,sp|Q54KL5|WDR5_DICDI|23.39|2e-19,sp|Q54KL5|WDR5_DICDI|31.15|4e-09,UTP15_C|PF09384.5|1.9e-39,WD40|PF00400.27|0.048,WD40|PF00400.27|6.8e-07,WD40|PF00400.27|0.015,WD40|PF00400.27|3.2e-08	0	+	2	1649	0	1	1673	0
F01_transcript/11511	0	1676	ID=Gene.11207::F01_transcript/11511::g.11207::m.11207;Gene.11207::F01_transcript/11511::g.11207;ORF_type:complete_len:385_(+),score=36.61,EcKinase|PF02958.15|9.2e-35,DUF1679|PF07914.6|4.8e-11,APH|PF01636.18|2.7e-08	0	+	185	1340	0	1	1676	0
F01_transcript/11516	0	1676	ID=Gene.11209::F01_transcript/11516::g.11209::m.11209;Gene.11209::F01_transcript/11516::g.11209;ORF_type:complete_len:558_(+),score=163.17	0	+	48	1674	0	1	1676	0
F01_transcript/11519	0	1712	ID=Gene.11215::F01_transcript/11519::g.11215::m.11215;Gene.11215::F01_transcript/11519::g.11215;ORF_type:3prime_partial_len:523_(+),score=72.71,sp|Q9VH78|ALG12_DROME|51.36|5e-173,Glyco_transf_22|PF03901.12|1.8e-48	0	+	145	1711	0	1	1712	0
F01_transcript/1152	0	4060	ID=Gene.16891::F01_transcript/1152::g.16891::m.16891;Gene.16891::F01_transcript/1152::g.16891;ORF_type:complete_len:244_(+),score=35.98,sp|Q9VXP4|PA1B2_DROME|49.54|1e-75,Lipase_GDSL_2|PF13472.1|2.3e-18,Lipase_GDSL|PF00657.17|3.2e-08,Lipase_GDSL_3|PF14606.1|2.7e-06	0	+	108	840	0	1	4060	0
F01_transcript/11521	0	1665	ID=Gene.11217::F01_transcript/11521::g.11217::m.11217;Gene.11217::F01_transcript/11521::g.11217;ORF_type:complete_len:436_(+),score=67.84,sp|Q9V6U8|UBA3_DROME|65.97|0.0,ThiF|PF00899.16|9.1e-36,UBACT|PF02134.16|3.3e-21,E2_bind|PF08825.5|1.6e-20,UBA_e1_thiolCys|PF10585.4|6.8e-13	0	+	90	1398	0	1	1665	0
F01_transcript/11522	0	1677	ID=Gene.11218::F01_transcript/11522::g.11218::m.11218;Gene.11218::F01_transcript/11522::g.11218;ORF_type:5prime_partial_len:232_(+),score=49.88,sp|Q24372|LACH_DROME|32.76|1e-17,I-set|PF07679.11|5.5e-11,I-set|PF07679.11|9.2e-06,Ig_2|PF13895.1|0.00044,Ig_2|PF13895.1|4.6e-05,V-set|PF07686.12|1.8e-07	0	+	0	696	0	1	1677	0
F01_transcript/11523	0	1680	ID=Gene.11222::F01_transcript/11523::g.11222::m.11222;Gene.11222::F01_transcript/11523::g.11222;ORF_type:complete_len:374_(+),score=48.20,sp|Q54DY7|SCPL1_DICDI|23.67|2e-23,Peptidase_S10|PF00450.17|2.1e-35	0	+	412	1534	0	1	1680	0
F01_transcript/11528	0	1671	ID=Gene.11226::F01_transcript/11528::g.11226::m.11226;Gene.11226::F01_transcript/11528::g.11226;ORF_type:complete_len:129_(+),score=32.32,sp|Q9W5U2|CHI10_DROME|29.41|2e-07,CBM_14|PF01607.19|1.2e-08	0	+	1111	1498	0	1	1671	0
F01_transcript/11529	0	1420	ID=Gene.11229::F01_transcript/11529::g.11229::m.11229;Gene.11229::F01_transcript/11529::g.11229;ORF_type:5prime_partial_len:120_(+),score=13.28,sp|P53460|ACT1_HALRO|46.77|8e-06	0	+	0	360	0	1	1420	0
F01_transcript/1153	0	4113	ID=Gene.16898::F01_transcript/1153::g.16898::m.16898;Gene.16898::F01_transcript/1153::g.16898;ORF_type:complete_len:748_(+),score=124.76,sp|A0BLX0|PP2C2_PARTE|29.44|1e-16,PP2C|PF00481.16|2.6e-55	0	+	54	2298	0	1	4113	0
F01_transcript/11530	0	1533	ID=Gene.11231::F01_transcript/11530::g.11231::m.11231;Gene.11231::F01_transcript/11530::g.11231;ORF_type:complete_len:142_(+),score=32.37,sp|Q6U6H1|IOD_HALRO|52.63|2e-07,T4_deiodinase|PF00837.12|1e-13	0	+	42	426	0	1	1533	0
F01_transcript/11533	0	1702	ID=Gene.11235::F01_transcript/11533::g.11235::m.11235;Gene.11235::F01_transcript/11533::g.11235;ORF_type:complete_len:299_(+),score=28.83,sp|Q54DI8|DSCR3_DICDI|45.39|2e-92,Vps26|PF03643.10|1.3e-50,Arrestin_N|PF00339.24|3.7e-10	0	+	73	970	0	1	1702	0
F01_transcript/11534	0	1595	ID=Gene.11236::F01_transcript/11534::g.11236::m.11236;Gene.11236::F01_transcript/11534::g.11236;ORF_type:3prime_partial_len:101_(+),score=20.59	0	+	1295	1595	0	1	1595	0
F01_transcript/11536	0	1669	ID=Gene.11238::F01_transcript/11536::g.11238::m.11238;Gene.11238::F01_transcript/11536::g.11238;ORF_type:complete_len:110_(+),score=4.53	0	+	1089	1419	0	1	1669	0
F01_transcript/11537	0	1676	ID=Gene.11239::F01_transcript/11537::g.11239::m.11239;Gene.11239::F01_transcript/11537::g.11239;ORF_type:complete_len:505_(+),score=56.88,sp|Q555D2|NUPL_DICDI|39.50|7e-06	0	+	44	1559	0	1	1676	0
F01_transcript/11539	0	1693	ID=Gene.11242::F01_transcript/11539::g.11242::m.11242;Gene.11242::F01_transcript/11539::g.11242;ORF_type:complete_len:458_(+),score=158.47,sp|P34416|LASP1_CAEEL|40.98|1e-07,BAR|PF03114.13|1.3e-40,SH3_9|PF14604.1|2.2e-09,SH3_1|PF00018.23|5.2e-09,SH3_2|PF07653.12|5.2e-07	0	+	23	1376	0	1	1693	0
F01_transcript/1154	0	4103	ID=Gene.16902::F01_transcript/1154::g.16902::m.16902;Gene.16902::F01_transcript/1154::g.16902;ORF_type:complete_len:259_(+),score=27.32,sp|Q9VQG2|APH1_DROME|52.77|1e-78,Aph-1|PF06105.7|1.2e-79	0	+	119	896	0	1	4103	0
F01_transcript/11540	0	1622	ID=Gene.11245::F01_transcript/11540::g.11245::m.11245;Gene.11245::F01_transcript/11540::g.11245;ORF_type:complete_len:261_(+),score=30.10	0	+	203	986	0	1	1622	0
F01_transcript/11545	0	1694	ID=Gene.11248::F01_transcript/11545::g.11248::m.11248;Gene.11248::F01_transcript/11545::g.11248;ORF_type:complete_len:304_(+),score=61.34,sp|P89116|CASP1_SPOFR|42.76|5e-78,Peptidase_C14|PF00656.17|5.6e-36	0	+	111	1023	0	1	1694	0
F01_transcript/11546	0	1663	ID=Gene.11250::F01_transcript/11546::g.11250::m.11250;Gene.11250::F01_transcript/11546::g.11250;ORF_type:5prime_partial_len:297_(+),score=55.87	0	+	0	891	0	1	1663	0
F01_transcript/11549	0	1660	ID=Gene.11252::F01_transcript/11549::g.11252::m.11252;Gene.11252::F01_transcript/11549::g.11252;ORF_type:complete_len:235_(+),score=39.15,Chitin_bind_3|PF03067.10|7.6e-09	0	+	216	921	0	1	1660	0
F01_transcript/1155	0	4091	ID=Gene.16905::F01_transcript/1155::g.16905::m.16905;Gene.16905::F01_transcript/1155::g.16905;ORF_type:complete_len:183_(+),score=42.16,sp|Q94694|RAP1_PHYPO|60.75|1e-74,Ras|PF00071.17|4.1e-54,Miro|PF08477.8|1.4e-19,Arf|PF00025.16|3e-09,GTP_EFTU|PF00009.22|0.00012	0	+	484	1033	0	1	4091	0
F01_transcript/11553	0	1606	ID=Gene.11255::F01_transcript/11553::g.11255::m.11255;Gene.11255::F01_transcript/11553::g.11255;ORF_type:complete_len:207_(+),score=37.84,sp|Q05974|RAB1A_LYMST|88.35|4e-132,Ras|PF00071.17|4.5e-66,Miro|PF08477.8|2.7e-22,Arf|PF00025.16|2e-17,Gtr1_RagA|PF04670.7|1.9e-06,GTP_EFTU|PF00009.22|1.3e-05,MMR_HSR1|PF01926.18|1.5e-05,SRPRB|PF09439.5|2.3e-05	0	+	128	749	0	1	1606	0
F01_transcript/11554	0	1671	ID=Gene.11257::F01_transcript/11554::g.11257::m.11257;Gene.11257::F01_transcript/11554::g.11257;ORF_type:complete_len:431_(+),score=48.12,sp|Q9W4M9|NSUN2_DROME|28.50|4e-18,Nol1_Nop2_Fmu|PF01189.12|1.4e-21,FtsJ|PF01728.14|0.00015	0	+	333	1626	0	1	1671	0
F01_transcript/11556	0	1667	ID=Gene.11262::F01_transcript/11556::g.11262::m.11262;Gene.11262::F01_transcript/11556::g.11262;ORF_type:complete_len:56_(+),score=15.13,sp|Q2F637|1433Z_BOMMO|94.87|1e-17,14-3-3|PF00244.15|3.3e-10	0	+	98	266	0	1	1667	0
F01_transcript/11557	0	1641	ID=Gene.11264::F01_transcript/11557::g.11264::m.11264;Gene.11264::F01_transcript/11557::g.11264;ORF_type:complete_len:356_(+),score=86.32,sp|P21522|ROA1_SCHAM|70.69|6e-82,RRM_1|PF00076.17|9.8e-18,RRM_1|PF00076.17|1.6e-17,RRM_6|PF14259.1|2.4e-14,RRM_6|PF14259.1|6.2e-17,RRM_5|PF13893.1|4.6e-06	0	+	174	1242	0	1	1641	0
F01_transcript/11559	0	1566	ID=Gene.11266::F01_transcript/11559::g.11266::m.11266;Gene.11266::F01_transcript/11559::g.11266;ORF_type:complete_len:196_(+),score=38.20	0	+	292	880	0	1	1566	0
F01_transcript/11560	0	1633	ID=Gene.11268::F01_transcript/11560::g.11268::m.11268;Gene.11268::F01_transcript/11560::g.11268;ORF_type:complete_len:449_(+),score=48.31,sp|P48180|ACH1_CAEEL|28.72|7e-38,Neur_chan_LBD|PF02931.18|5.9e-42,Neur_chan_memb|PF02932.11|3.2e-05	0	+	84	1347	0	1	1633	0
F01_transcript/11561	0	1662	ID=Gene.11272::F01_transcript/11561::g.11272::m.11272;Gene.11272::F01_transcript/11561::g.11272;ORF_type:complete_len:394_(+),score=57.16,sp|Q8I6K0|PPAF3_HOLDI|34.48|8e-35,Trypsin|PF00089.21|2.3e-38,ShK|PF01549.19|3.6e-08,ShK|PF01549.19|0.014	0	+	132	1314	0	1	1662	0
F01_transcript/11562	0	1685	ID=Gene.11274::F01_transcript/11562::g.11274::m.11274;Gene.11274::F01_transcript/11562::g.11274;ORF_type:complete_len:276_(+),score=18.48	0	+	31	829	0	1	1685	0
F01_transcript/11563	0	1646	ID=Gene.11277::F01_transcript/11563::g.11277::m.11277;Gene.11277::F01_transcript/11563::g.11277;ORF_type:5prime_partial_len:332_(+),score=86.15,sp|Q94522|SUCA_DROME|75.69|3e-161,CoA_binding|PF02629.14|6e-30,Ligase_CoA|PF00549.14|4.5e-22,Succ_CoA_lig|PF13607.1|1.4e-05	0	+	1	997	0	1	1646	0
F01_transcript/11564	0	1667	ID=Gene.11280::F01_transcript/11564::g.11280::m.11280;Gene.11280::F01_transcript/11564::g.11280;ORF_type:complete_len:213_(+),score=52.20	0	+	438	1077	0	1	1667	0
F01_transcript/11565	0	1669	ID=Gene.11284::F01_transcript/11565::g.11284::m.11284;Gene.11284::F01_transcript/11565::g.11284;ORF_type:complete_len:72_(+),score=8.92	0	+	1437	1653	0	1	1669	0
F01_transcript/11566	0	1667	ID=Gene.11285::F01_transcript/11566::g.11285::m.11285;Gene.11285::F01_transcript/11566::g.11285;ORF_type:complete_len:469_(+),score=16.16,sp|P21902|PCE_TACTR|35.77|2e-40,Trypsin|PF00089.21|2.5e-60	0	+	119	1526	0	1	1667	0
F01_transcript/11567	0	1458	ID=Gene.11287::F01_transcript/11567::g.11287::m.11287;Gene.11287::F01_transcript/11567::g.11287;ORF_type:5prime_partial_len:227_(+),score=17.20	0	+	0	681	0	1	1458	0
F01_transcript/11568	0	1665	ID=Gene.11292::F01_transcript/11568::g.11292::m.11292;Gene.11292::F01_transcript/11568::g.11292;ORF_type:complete_len:300_(+),score=46.71	0	+	435	1335	0	1	1665	0
F01_transcript/11569	0	1665	ID=Gene.11295::F01_transcript/11569::g.11295::m.11295;Gene.11295::F01_transcript/11569::g.11295;ORF_type:complete_len:392_(+),score=41.06,sp|Q19978|BST14_CAEEL|34.72|9e-65,Bestrophin|PF01062.16|8.3e-76	0	+	226	1402	0	1	1665	0
F01_transcript/1157	0	4048	ID=Gene.16910::F01_transcript/1157::g.16910::m.16910;Gene.16910::F01_transcript/1157::g.16910;ORF_type:complete_len:370_(+),score=64.15,sp|P07668|CLAT_DROME|23.50|1e-24,Carn_acyltransf|PF00755.15|1.2e-79	0	+	91	1201	0	1	4048	0
F01_transcript/11572	0	1671	ID=Gene.11297::F01_transcript/11572::g.11297::m.11297;Gene.11297::F01_transcript/11572::g.11297;ORF_type:complete_len:317_(+),score=65.00,sp|Q54TE7|GPN2_DICDI|52.34|2e-98,ATP_bind_1|PF03029.12|1.4e-74	0	+	568	1519	0	1	1671	0
F01_transcript/11573	0	1634	ID=Gene.11299::F01_transcript/11573::g.11299::m.11299;Gene.11299::F01_transcript/11573::g.11299;ORF_type:complete_len:340_(+),score=68.70,sp|Q9VZ49|ENDOU_DROME|43.28|3e-67,XendoU|PF09412.5|5.4e-79	0	+	58	1021	0	1	1634	0
F01_transcript/11575	0	1664	ID=Gene.11300::F01_transcript/11575::g.11300::m.11300;Gene.11300::F01_transcript/11575::g.11300;ORF_type:complete_len:506_(+),score=70.54,Condensation|PF00668.15|9.3e-06	0	+	106	1624	0	1	1664	0
F01_transcript/11576	0	1637	ID=Gene.11302::F01_transcript/11576::g.11302::m.11302;Gene.11302::F01_transcript/11576::g.11302;ORF_type:5prime_partial_len:345_(+),score=85.20,sp|Q9GV27|EIF3H_BOMMO|61.70|3e-148,JAB|PF01398.16|1.1e-15	0	+	1	1036	0	1	1637	0
F01_transcript/11579	0	1662	ID=Gene.11305::F01_transcript/11579::g.11305::m.11305;Gene.11305::F01_transcript/11579::g.11305;ORF_type:complete_len:205_(+),score=32.36,sp|Q10010|YSV4_CAEEL|54.49|1e-60,TB2_DP1_HVA22|PF03134.14|3.9e-31	0	+	98	713	0	1	1662	0
F01_transcript/1158	0	4122	ID=Gene.16914::F01_transcript/1158::g.16914::m.16914;Gene.16914::F01_transcript/1158::g.16914;ORF_type:complete_len:464_(+),score=117.72,sp|Q10651|A4_CAEEL|36.05|1e-91,APP_E2|PF12925.2|7.8e-64,APP_N|PF02177.11|2.4e-36,APP_Cu_bd|PF12924.2|2.7e-27	0	+	55	1447	0	1	4122	0
[truncated: 9,214 more rows]

## Sheet: Table S4
Table S4 Transcripts functional annotation
[truncated: 9,178 more rows]

## Sheet: Table S5
	Table S5 Summary of the short reads RNA-seq data
[truncated: 14 more rows]

[truncated: 4 more sheets: Table S6, Table S7, Table S8, Table S9]
